# Supplementary material for: Social media as a tool for oral health promotion: A systematic review
Source: PLoS One. 2023 Dec 19;18(12):e0296102. doi: 10.1371/journal.pone.0296102 (PMC10729958; doi:10.1371/journal.pone.0296102)
Supplement: S3 File — (XLSX) [file pone.0296102.s005.xlsx]

## Sheet: Sheet1
Author	Year	Title	Journal
	2016	Correction: Social participation and the prevention of decline in effectance among community-dwelling elderly: A population-based cohort study (PLoS ONE (2015) 10:9 (e0139065) DOI: 10.1371/journal.pone.0139065)	PLoS ONE
	2016	Social Media Policies for Dentists: Why You Should Have a Social Media Policy	J Okla Dent Assoc
	2017	How to Get the Word Out that Your Dental Practice is on Social Media	J Okla Dent Assoc
	2022	2022 IEEE Delhi Section Conference, DELCON 2022	2022 IEEE Delhi Section Conference, DELCON 2022
	2022	International Scientific and Technical Conference on Integrated Computer Technologies in Mechanical Engineering -Synergetic Engineering, ICTM 2021	Lecture Notes in Networks and Systems
	2022	2022 IEEE Delhi Section Conference, DELCON 2022	2022 IEEE Delhi Section Conference, DELCON 2022
H. Abbas, K. Takeuchi, K. Osaka, C. C. Guarnizo-Herreño, G. Tsakos and R. G. Watt	2023	The role of science communication and academic health advocacy in improving population oral health and tackling inequalities	Community Dent Oral Epidemiol
H. Abbas, K. Takeuchi, K. Osaka, C. C. Guarnizo-Herreño, G. Tsakos and R. G. Watt	2023	The role of science communication and academic health advocacy in improving population oral health and tackling inequalities	Community Dentistry and Oral Epidemiology
H. Abbasi, M. Saqib, R. Jouhar, A. Lal, N. Ahmed, M. A. Ahmed and M. K. Alam	2021	The Efficacy of Little Lovely Dentist, Dental Song, and Tell-Show-Do Techniques in Alleviating Dental Anxiety in Paediatric Patients: A Clinical Trial	Biomed Res Int
H. Abbasi, M. Saqib, R. Jouhar, A. Lal, N. Ahmed, M. A. Ahmed and M. K. Alam	2021	The Efficacy of Little Lovely Dentist, Dental Song, and Tell-Show-Do Techniques in Alleviating Dental Anxiety in Paediatric Patients: a Clinical Trial	BioMed research international
H. Abbasi, M. Saqib, R. Jouhar, A. Lal, N. Ahmed, M. A. Ahmed and M. K. Alam	2021	The Efficacy of Little Lovely Dentist, Dental Song, and Tell-Show-Do Techniques in Alleviating Dental Anxiety in Paediatric Patients: a Clinical Trial	BioMed research international
M. S. Abbasi, A. Lal, G. Das, F. Salman, A. Akram, A. R. Ahmed, A. Maqsood and N. Ahmed	2022	Impact of Social Media on Aesthetic Dentistry: General Practitioners' Perspectives	Healthcare (Basel)
M. S. Abbasi, A. Lal, G. Das, F. Salman, A. Akram, A. R. Ahmed, A. Maqsood and N. Ahmed	2022	Impact of Social Media on Aesthetic Dentistry: General Practitioners’ Perspectives	Healthcare (Switzerland)
H. R. Abdulbaqi, A. A. Abdulkareem, M. L. Alshami and M. R. Milward	2020	The oral health and periodontal diseases awareness and knowledge in the Iraqi population: Online-based survey	Clin Exp Dent Res
R. Abdulkhaliq Salem, D. Basem Adel and N. A. Abdulaleem	2023	Awareness of Novo Types of Composites among Dental Students and Interns in Makkah Region, Saudi Arabia. Cross Sectional Study	Open Dentistry Journal
E. Abeson	2020	An Integrative Approach to Managing Rheumatoid Arthritis (RA): healing the Body, Mind & Spirit	Arthritis & rheumatology
K. Aboalshamat, J. Alharbi, S. Alharthi, A. Alnifaee, A. Alhusayni and R. Alhazmi	2023	The effects of social media (Snapchat) interventions on the knowledge of oral health during pregnancy among pregnant women in Saudi Arabia	PLoS One
K. Aboalshamat, J. Alharbi, S. Alharthi, A. Alnifaee, A. Alhusayni and R. Alhazmi	2023	The effects of social media (Snapchat) interventions on the knowledge of oral health during pregnancy among pregnant women in Saudi Arabia	PLoS ONE
K. Aboalshamat, S. Alkiyadi, S. Alsaleh, R. Reda, S. Alkhaldi, A. Badeeb and N. Gabb	2019	Attitudes toward social media among practicing dentists and dental students in clinical years in Saudi Arabia	Open Dentistry Journal
K. T. Aboalshamat	2022	Perception and Utilization of Artificial Intelligence (AI) among Dental Professionals in Saudi Arabia	Open Dentistry Journal
K. T. Aboalshamat	2022	Perception and Utilization of Artificial Intelligence (AI) among Dental Professionals in Saudi Arabia	Open Dentistry Journal
M. K. Absawi, K. Fahoum, S. Haim, A. A. Dror, D. Oren, F. Kablan, A. Abramson and S. Srouji	2022	COVID-19 knowledge and adherence of dental practitioners to health authority safety guidelines during a pandemic	Quintessence International
M. K. Absawi, K. Fahoum, S. Haim, A. A. Dror, D. Oren, F. Kablan, A. Abramson and S. Srouji	2022	COVID-19 knowledge and adherence of dental practitioners to health authority safety guidelines during a pandemic	Quintessence International
S. Abu-Ghazaleh, Y. Hassona and S. Hattar	2018	Dental trauma in social media-Analysis of Facebook content and public engagement	Dent Traumatol
M. A. Abuhassna, H. A. Aldajani, K. W. AlQahtani, A. K. Alzahrani, D. A. AlAwwad, O. Suliman, M. T. Rajeh, S. Ashraf and S. A. Al-Maweri	2022	Antibiotic Prescription During Endodontic Treatment: Knowledge and Practices of Dental Interns in Saudi Arabia	Adv Med Educ Pract
M. A. Abuhassna, H. A. Aldajani, K. W. Alqahtani, A. K. Alzahrani, D. A. Alawwad, O. Suliman, M. T. Rajeh, S. Ashraf and S. A. Al-Maweri	2022	Antibiotic Prescription During Endodontic Treatment: Knowledge and Practices of Dental Interns in Saudi Arabia	Advances in Medical Education and Practice
A. Abukaraky, A. A. Hamdan, M. N. Ameera, M. Nasief and Y. Hassona	2018	Quality of YouTube TM videos on dental implants	Med Oral Patol Oral Cir Bucal
A. M. Abul-Fadl, A. R. Sanad, M. Khallaf, R. S. Ibrahim and A. E. Sarhan	2018	E-Health Platforms for Strengthening Control of Cardiovascular Diseases in 14 Countries	Global Heart
Actrn	2016	Interaction between inulin supplementation and cyclofosfamide therapy in breast cancer patients	http://www.who.int/trialsearch/Trial2.aspx?TrialID=ACTRN12616001532493
Actrn	2017	The impact of two different-home based physical training interventions to reduce fatigue and improve, strength, dexterity, and activities of daily living in adults with Multiple Sclerosis	http://www.who.int/trialsearch/Trial2.aspx?TrialID=ACTRN12617000984392
Actrn	2018	The effect of computerised cognitive training on cognitive impairments in breast cancer patients receiving adjuvant chemotherapy	http://www.who.int/trialsearch/Trial2.aspx?TrialID=ACTRN12618000820202
Actrn	2020	Facebook Intervention to Improve Glycemic Control of Type 2 Diabetes Patients of Bangladesh	https://trialsearch.who.int/Trial2.aspx?TrialID=ACTRN12620000085976
Actrn	2021	The MEDENI Trial: a microbiome-targeted Mediterranean diet intervention in residential aged care to reduce frailty	https://trialsearch.who.int/Trial2.aspx?TrialID=ACTRN12621001212842
Actrn	2021	The efficacy of cognitive-behavioral therapy-based intervention on Type II diabetes patients with comorbid metabolic syndrome—a randomised controlled trial	https://trialsearch.who.int/Trial2.aspx?TrialID=ACTRN12621001348842
Actrn	2022	Smoking cessation online program: a randomized controlled trial to test the effectiveness and the feasibility of Facebook platform to reduce smoking among Syrian young adults	https://trialsearch.who.int/Trial2.aspx?TrialID=ACTRN12622000318785
Actrn	2022	The effects of a 12-week telehealth delivered environmental enrichment program for young stroke survivors	https://trialsearch.who.int/Trial2.aspx?TrialID=ACTRN12622000599774
M. Adobes Martin, A. Zhou Wu, L. Marques Martínez, A. M. Gonzalvez Moreno, R. Aiuto and D. Garcovich	2021	What is trending in paediatric dentistry? An Altmetric study on paediatric dentistry journals	Eur Arch Paediatr Dent
P. Affleck and K. Macnish	2016	Should 'fitness to practise' include safeguarding the reputation of the profession?	Br Dent J
E. Afful-Dadzie, A. Afful-Dadzie and S. B. Egala	2021	Social media in health communication: A literature review of information quality	Health Inf Manag
E. Afful-Dadzie, A. Afful-Dadzie and S. B. Egala	2023	Social media in health communication: A literature review of information quality	Health Inf Manag
K. P. Ahluwalia, R. Mutave, C. Gitobu, B. Mua, A. Wetende, C. Gianfrancesco, A. Lerman and S. Nicholas	2017	Collaborative methods to prioritize oral health and healthcare in Kenya	Annals of Global Health
K. Ahlwardt, N. Heaivilin, J. Gibbs, J. Page, B. Gerbert and J. Y. Tsoh	2014	Tweeting about pain: comparing self-reported toothache experiences with those of backaches, earaches and headaches	J Am Dent Assoc
A. F. Ahmed, R. J. Naser, S. S. Gul and A. A. Abdulkareem	2022	Association between self-reported oral disease/conditions and symptoms of depression among Iraqi individuals	Special care in dentistry : official publication of the American Association of Hospital Dentists, the Academy of Dentistry for the Handicapped, and the American Society for Geriatric Dentistry
A. F. Ahmed, R. J. Naser, S. S. Gul and A. A. Abdulkareem	2022	Association between self-reported oral disease/conditions and symptoms of depression among Iraqi individuals	Spec Care Dentist
A. F. Ahmed, R. J. Naser, S. S. Gul and A. A. Abdulkareem	2022	Association between self-reported oral disease/conditions and symptoms of depression among Iraqi individuals	Spec Care Dentist
A. F. Ahmed, R. J. Naser, S. S. Gul and A. A. Abdulkareem	2022	Association between self-reported oral disease/conditions and symptoms of depression among Iraqi individuals	Special Care in Dentistry
A. F. Ahmed, R. J. Naser, S. S. Gul and A. A. Abdulkareem	2022	Association between self-reported oral disease/conditions and symptoms of depression among Iraqi individuals	Special Care in Dentistry
J. Aida, K. Kondo, T. Yamamoto, M. Saito, K. Ito, K. Suzuki, K. Osaka and I. Kawachi	2016	Is Social Network Diversity Associated with Tooth Loss among Older Japanese Adults?	PLoS One
N. Ajwa, A. Alomran, H. Alsuwaie, K. Alzamil, R. Alfaifi, N. Almasry, Z. Alali and M. Alanazi	2018	Dental Practitioners' Perception toward Management of Physically Challenged Patient among Saudi Arabia	J Int Soc Prev Community Dent
A. Akkan Suzan	2022	A BIBLIOMETRIC AND ALTMETRIC ANALYSIS OF ALZHEIMER’S DISEASE: TOP 100 ARTICLES	Turk Geriatri Dergisi
M. Aksoy and K. G. Topsakal	2022	YouTube™ for information on paediatric oral health instructions	International journal of dental hygiene
M. Aksoy and K. G. Topsakal	2022	YouTube(™) for information on paediatric oral health instructions	Int J Dent Hyg
M. Aksoy and K. G. Topsakal	2022	YouTube(™) for information on paediatric oral health instructions	Int J Dent Hyg
M. Aksoy and K. G. Topsakal	2022	YouTube™ for information on paediatric oral health instructions	International Journal of Dental Hygiene
M. Aksoy and K. G. Topsakal	2022	YouTube™ for information on paediatric oral health instructions	International Journal of Dental Hygiene
I. A. Al Bakri, W. M. Al Omari, A. Y. Ananzeh and S. M. Alshatrat	2021	Evaluation of Knowledge, Attitude and Practice of Cross Infection Control Among Students of Dentistry, Dental Hygiene, and Dental Technology in Jordan	Open Dentistry Journal
W. Al Faleh, A. Bin Mubayrik, S. Al Dosary, H. Almthen and R. Almatrafi	2020	Public Perception and Viewpoints of Dental Radiograph Prescriptions and Dentists' Safety Protection Practice	Clin Cosmet Investig Dent
F. L. Al Otaibi, A. F. Althumairy, B. T. Al Ahmadi and N. M. Alkhamis	2020	Patients' Preferences on Different Types of Esthetic Treatment in Saudi Arabia	J Contemp Dent Pract
M. I. Aladul, H. Kh Al-Qazaz and O. Q. B. Allela	2020	Healthcare professionals' knowledge, perception and practice towards COVID-19: A cross-sectional web-survey	J Pharm Health Serv Res
M. I. Aladul, H. Kh. Al-Qazaz and O. Q. B. Allela	2020	Healthcare professionals’ knowledge, perception and practice towards COVID-19: A cross-sectional web-survey	Journal of Pharmaceutical Health Services Research
A. Alalawi, H. Aljuaid and Z. S. Natto	2019	The effect of social media on the choice of dental patients: A cross-sectional study in the city of Jeddah, Saudi Arabia	Patient Preference and Adherence
A. Alalawi, H. Aljuaid and Z. S. Natto	2019	The Effect Of Social Media On The Choice Of Dental Patients: A Cross-Sectional Study In The City Of Jeddah, Saudi Arabia	Patient Prefer Adherence
A. M. Alali and H. Nazar	2023	Preferences, perception and impact of using dental social media in Kuwait	Kuwait Medical Journal
S. H. Al-Amad and A. Hussein	2021	Anxiety among dental professionals and its association with their dependency on social media for health information: insights from the COVID-19 pandemic	BMC Psychol
A. Al-Ansari and M. ElTantawi	2014	Factors affecting self-reported implementation of evidence-based practice among a group of dentists	J Evid Based Dent Pract
M. S. Alauddin, A. S. Baharuddin and M. I. Mohd Ghazali	2021	The Modern and Digital Transformation of Oral Health Care: A Mini Review	Healthcare (Basel)
M. F. J. Al-Azzawi, M. W. Alghazali, M. M. Hareeja, I. K. Abbas and A. H. Alwan	2023	COVID-19 Vaccine Hesitancy among Iraqi Dentists	Journal of Medicinal and Chemical Sciences
M. F. J. Al-Azzawi, M. W. Alghazali, M. M. Hareeja, I. K. Abbas and A. H. Alwan	2023	COVID-19 Vaccine Hesitancy among Iraqi Dentists	Journal of Medicinal and Chemical Sciences
M. F. J. Al-Azzawi, M. W. Alghazali, M. M. Hareeja, I. K. Abbas and A. H. Alwan	2023	COVID-19 Vaccine Hesitancy among Iraqi Dentists	Journal of Medicinal and Chemical Sciences
S. N. Aldallal, J. M. Yates and M. Ajrash	2019	Use of YouTube™ as a self-directed learning resource in oral surgery among undergraduate dental students: a cross-sectional descriptive study	Br J Oral Maxillofac Surg
S. Aldhuwayhi, S. K. Mallineni, S. Sakhamuri, A. A. Thakare, S. Mallineni, R. Sajja, M. Sethi, V. Nettam and A. M. Mohammad	2021	Covid-19 knowledge and perceptions among dental specialists: A cross-sectional online questionnaire survey	Risk Management and Healthcare Policy
S. Aldhuwayhi, S. K. Mallineni, S. Sakhamuri, A. A. Thakare, S. Mallineni, R. Sajja, M. Sethi, V. Nettam and A. M. Mohammad	2021	Covid-19 Knowledge and Perceptions Among Dental Specialists: A Cross-Sectional Online Questionnaire Survey	Risk Manag Healthc Policy
O. Aldowah	2022	Awareness and Attitude of Surgeons regarding Dental Erosion on Patients Who Underwent Bariatric Surgery	International Journal of Dentistry
O. Aldowah	2022	Awareness and Attitude of Surgeons regarding Dental Erosion on Patients Who Underwent Bariatric Surgery	Int J Dent
O. Aldowah	2022	Awareness and Attitude of Surgeons regarding Dental Erosion on Patients Who Underwent Bariatric Surgery	International Journal of Dentistry
O. Aldowah	2022	Awareness and Attitude of Surgeons regarding Dental Erosion on Patients Who Underwent Bariatric Surgery	International Journal of Dentistry
S. S. AlFawaz	2023	Awareness of injury among young athletic in western region of Saudi Arabia	Electronic Journal of General Medicine
A. Alfouzan, A. A. Al-Sanie and R. A. Al-Dhafiri	2018	Arab Societal Awareness of Dental Veneers	J Contemp Dent Pract
A. A. Algarni, M. A. Aljohani, S. A. Mohammedsaleh, R. O. Alrehaili and B. H. Zulali	2022	Awareness of professional fluoride application and its caries prevention role among women in KSA	Journal of Taibah University Medical Sciences
A. A. Algarni, M. A. Aljohani, S. A. Mohammedsaleh, R. O. Alrehaili and B. H. Zulali	2022	Awareness of professional fluoride application and its caries prevention role among women in KSA	J Taibah Univ Med Sci
A. A. Algarni, M. A. Aljohani, S. A. Mohammedsaleh, R. O. Alrehaili and B. H. Zulali	2022	Awareness of professional fluoride application and its caries prevention role among women in KSA	J Taibah Univ Med Sci
A. A. Algarni, M. A. Aljohani, S. A. Mohammedsaleh, R. O. Alrehaili and B. H. Zulali	2022	Awareness of professional fluoride application and its caries prevention role among women in KSA	Journal of Taibah University Medical Sciences
A. A. Algarni, M. A. Aljohani, S. A. Mohammedsaleh, R. O. Alrehaili and B. H. Zulali	2022	Awareness of professional fluoride application and its caries prevention role among women in KSA	Journal of Taibah University Medical Sciences
S. N. Al-Haj Ali, R. I. Farah and S. Alhariqi	2022	Knowledge and Attitudes of Saudi Medical Students about Emergency Management of Traumatic Dental Injuries	Int J Environ Res Public Health
M. N. Alhajj, S. A. Al-Maweri, M. O. Folayan, E. Halboub, Y. Khader, R. Omar, A. G. Amran, O. B. Al-Batayneh, A. Celebić, S. Persic, H. Kocaelli, F. Suleyman, A. A. Alkheraif, D. D. Divakar, A. A. Mufadhal, M. A. Al-Wesabi, W. A. Alhajj, M. A. Aldumaini, S. Khan, T. A. Al-Dhelai, A. S. Alqahtani, A. H. Murad, J. E. Makzoumé, S. Kohli and T. A. Ziyad	2022	Knowledge, beliefs, attitude, and practices of E-cigarette use among dental students: A multinational survey	PLoS ONE
M. N. Alhajj, S. A. Al-Maweri, M. O. Folayan, E. Halboub, Y. Khader, R. Omar, A. G. Amran, O. B. Al-Batayneh, A. Celebić, S. Persic, H. Kocaelli, F. Suleyman, A. A. Alkheraif, D. D. Divakar, A. A. Mufadhal, M. A. Al-Wesabi, W. A. Alhajj, M. A. Aldumaini, S. Khan, T. A. Al-Dhelai, A. S. Alqahtani, A. H. Murad, J. E. Makzoumé, S. Kohli and T. A. Ziyad	2022	Knowledge, beliefs, attitude, and practices of E-cigarette use among dental students: A multinational survey	PLoS One
M. N. Alhajj, S. A. Al-Maweri, M. O. Folayan, E. Halboub, Y. Khader, R. Omar, A. G. Amran, O. B. Al-Batayneh, A. Celebić, S. Persic, H. Kocaelli, F. Suleyman, A. A. Alkheraif, D. D. Divakar, A. A. Mufadhal, M. A. Al-Wesabi, W. A. Alhajj, M. A. Aldumaini, S. Khan, T. A. Al-Dhelai, A. S. Alqahtani, A. H. Murad, J. E. Makzoumé, S. Kohli and T. A. Ziyad	2022	Knowledge, beliefs, attitude, and practices of E-cigarette use among dental students: A multinational survey	PLoS ONE
T. Y. Alhazzazi	2016	Evaluation of Head and Neck Cancer Awareness and Screening Status in Jeddah, Saudi Arabia	Asian Pac J Cancer Prev
G. Alhuzili, A. Alghamdi, R. Alhazmy, H. Abdullah, S. Sembawa and W. Khayat	2022	The Impact of Social Media Posts Concerning Esthetic Dentistry on Self-Esteem and Satisfaction Among Adults in Saudi Arabia	Open Dentistry Journal
G. Alhuzili, A. Alghamdi, R. Alhazmy, H. Abdullah, S. Sembawa and W. Khayat	2022	The Impact of Social Media Posts Concerning Esthetic Dentistry on Self-Esteem and Satisfaction Among Adults in Saudi Arabia	Open Dentistry Journal
M. T. E. M. Ali, M. A. Hendaus, R. Abbas, M. Elkalaf, F. Siddiqui, T. O. Abdalla, M. Doklaijah, E. Bamashmous, A. Soliman and A. Alhammadi	2022	Social Media as a Path to Acquire Dental Home for Preschool Children	Pediatrics
S. Ali	2022	Dental practice during the era of COVID-19 pandemic: An Egyptian experience	Oral Diseases
S. Ali, B. F. Alam, F. Farooqi, K. Almas and S. Noreen	2020	Dental and Medical Students' Knowledge and Attitude toward COVID-19: A Cross-Sectional Study from Pakistan	Eur J Dent
S. N. A. H. Ali, R. I. Farah and S. Alhariqi	2022	Knowledge and Attitudes of Saudi Medical Students about Emergency Management of Traumatic Dental Injuries	International Journal of Environmental Research and Public Health
S. N. A. H. Ali, R. I. Farah and S. Alhariqi	2022	Knowledge and Attitudes of Saudi Medical Students about Emergency Management of Traumatic Dental Injuries	International Journal of Environmental Research and Public Health
R. Alikhan, S. Ahmad, T. Groves, S. Holroyd, R. Dyer, M. Holloway, H. Carman, D. Davies, S. Edwards, F. Walker and et al.	2017	Cardiff and Vale University Health Board Atrial Fibrillation Project “Stop A Stroke (SAS): who cares wins”	British journal of haematology
A. AlJameel, A. B. Mubayrik, E. M. Hadlaq, N. Alagil, N. AlAjlan, M. AlShenaifi, A. Almutari, G. Fakeeha, S. Albader and W. Alomran	2017	Assessing the knowledge and attitudes of group of mothers living in Saudi Arabia with regards to their children’s oral health: A cross-sectional study	Australasian Medical Journal
A. Aljami, T. Alshehri, A. Altuwaijri, A. Aldossary, W. Almutairi, F. A. Farooqi and B. Gaffar	2022	Is It Mum or the Dad? Parental Factors That Influence the Use and Acceptance of Fluoride Varnish among Parents in Eastern Saudi Arabia	Int J Dent
A. A. Al-Jumaili, K. K. Ahmed, A. K. Al-Jalehawi, B. G. Al-Fatlawi, M. D. Al-Rekabi, O. S. Al-Sawad, F. H. Shari and B. Sorofman	2021	Evaluating the use of informational technologies by students of healthcare colleges for academic purposes over a five-year period	Educ Inf Technol (Dordr)
O. H. Alkadhi, N. K. Aleissa, M. K. Almoharib and S. A. Buquayyid	2020	Influence of Social Media on the Patients for Choosing the Dental Clinic- A Cross-sectional Survey	Journal of Clinical and Diagnostic Research
K. S. Al-Khalifa, F. N. AlMuhammadi, N. Y. AlOraifi, E. A. Alkuwaiti, B. A. Aladinan, N. M. Alzahrani, S. A. Khusheim and M. H. Al-Johani	2022	The pattern and use of Twitter among dental schools in Saudi Arabia	PLoS ONE
K. S. Al-Khalifa, F. N. AlMuhammadi, N. Y. AlOraifi, E. A. Alkuwaiti, B. A. Aladinan, N. M. Alzahrani, S. A. Khusheim and M. H. Al-Johani	2022	The pattern and use of Twitter among dental schools in Saudi Arabia	PLoS One
K. S. Al-Khalifa, F. N. AlMuhammadi, N. Y. AlOraifi, E. A. Alkuwaiti, B. A. Aladinan, N. M. Alzahrani, S. A. Khusheim and M. H. Al-Johani	2022	The pattern and use of Twitter among dental schools in Saudi Arabia	PLoS ONE
K. S. Al-Khalifa, F. N. AlMuhammadi, N. Y. AlOraifi, E. A. Alkuwaiti, B. A. Aladinan, N. M. Alzahrani, S. A. Khusheim and M. H. Al-Johani	2022	The pattern and use of Twitter among dental schools in Saudi Arabia	PLoS ONE
K. S. Al-Khalifa, R. Alsheikh, Y. A. Alsahafi, A. Alkhalifa, S. Sadaf, S. A. Al-Moumen, Y. Y. Muazen and A. C. Shetty	2021	Dental care in the arab countries during the COVID-19 pandemic: An infodemiological study	Risk Management and Healthcare Policy
K. S. Al-Khalifa, R. AlSheikh, Y. A. Alsahafi, A. Alkhalifa, S. Sadaf, S. A. Al-Moumen, Y. Y. Muazen and A. C. Shetty	2021	Dental Care in the Arab Countries During the COVID-19 Pandemic: An Infodemiological Study	Risk Manag Healthc Policy
K. S. Al-Khalifa, A. S. Al-Swuailem, R. AlSheikh, Y. Y. Muazen, Y. A. Al-Khunein, H. Halawany and K. S. Al-Abidi	2021	The use of social media for professional purposes among dentists in Saudi Arabia	BMC Oral Health
K. S. Al-Khalifa, E. Bakhurji, H. S. Halawany, E. M. Alabdurubalnabi, W. W. Nasser, A. C. Shetty and S. Sadaf	2021	Pattern of dental needs and advice on Twitter during the COVID-19 pandemic in Saudi Arabia	BMC Oral Health
K. S. Al-Khalifa, E. Bakhurji, H. S. Halawany, E. M. Alabdurubalnabi, W. W. Nasser, A. C. Shetty and S. Sadaf	2021	Correction to: Pattern of dental needs and advice on Twitter during the COVID-19 pandemic in Saudi Arabia	BMC Oral Health
D. A. Alkhozaim, S. N. Al-Haj Ali and R. I. Farah	2022	Levels and correlates of knowledge of teething among Saudi Arabian families	PeerJ
D. A. Alkhozaim, S. N. Al-Haj Ali and R. I. Farah	2022	Levels and correlates of knowledge of teething among Saudi Arabian families	PeerJ
Q. Alkhubaizi, M. E. Khalaf, H. Dashti and P. N. Sharma	2018	Oral Cancer Screening among Smokers and Nonsmokers	J Int Soc Prev Community Dent
G. Allen, J. Garris, L. Lawson, T. Reeder, J. Crotty, J. Hannan and K. Brewer	2022	An Innovative Use of Twitter to Disseminate and Promote Medical Student Scholarship During the COVID-19 Pandemic: Usability Study	JMIR Med Educ
G. Allen, J. Garris, L. Lawson, T. Reeder, J. Crotty, J. Hannan and K. Brewer	2022	An Innovative Use of Twitter to Disseminate and Promote Medical Student Scholarship During the COVID-19 Pandemic: Usability Study	JMIR Medical Education
S. Almaiman, S. Bahkali, N. Alabdulatif, A. Bahkaly, K. Al-Surimi and M. Househ	2016	Promoting Oral Health Using Social Media Platforms: Seeking Arabic Online Oral Health Related Information (OHRI)	Stud Health Technol Inform
S. Almalki, M. Almutairi, A. Alotaibi, A. Almutairi, L. Albudayri and R. Almutairi	2021	Parental attitude and awareness toward preventive dentistry in Riyadh, Saudi Arabia: A cross-sectional study	Journal of Pharmacy and Bioallied Sciences
S. A. Almalki, M. S. Almutairi, A. M. Alotaibi, A. S. Almutairi, L. M. Albudayri and R. Z. Almutairi	2021	Parental Attitude and Awareness toward Preventive Dentistry in Riyadh, Saudi Arabia: A Cross-Sectional Study	J Pharm Bioallied Sci
A. A. Almarghlani, M. A. Alshehri, A. A. Alghamdi, M. A. Sindi, M. A. Assaggaf and N. N. Al-Dabbagh	2022	Infection-Control knowledge, attitude, practice and risk perception of occupational exposure to COVID-19 among dentists: A cross-sectional survey	Nigerian journal of clinical practice
A. A. Almarghlani, M. A. Alshehri, A. A. Alghamdi, M. A. Sindi, M. A. Assaggaf and N. N. Al-Dabbagh	2022	Infection-Control knowledge, attitude, practice and risk perception of occupational exposure to COVID-19 among dentists: A cross-sectional survey	Niger J Clin Pract
A. A. Almarghlani, M. A. Alshehri, A. A. Alghamdi, M. A. Sindi, M. A. Assaggaf and N. N. Al-Dabbagh	2022	Infection-Control knowledge, attitude, practice and risk perception of occupational exposure to COVID-19 among dentists: A cross-sectional survey	Nigerian Journal of Clinical Practice
S. A. Almazrooa, G. A. Mansour, S. A. Alhamed, S. A. Ali, S. K. Akeel, N. A. Alhindi, O. M. Felemban, H. H. Mawardi and N. O. Binmadi	2021	The application of teledentistry for Saudi patients' care: A national survey study	J Dent Sci
T. G. Almeida, A. R. H. Ferreira, F. S. da Silva, C. C. Chaves, B. N. Assunção, P. S. Martins, A. S. das Dores, R. M. F. de Moura, J. A. Andrade, F. Santos, G. A. Ferreira and D. C. Calderaro	2023	Oral health education for systemic sclerosis patients: A booklet report	PEC Innov
T. G. Almeida, A. R. H. Ferreira, F. S. da Silva, C. C. Chaves, B. N. Assunção, P. S. Martins, A. S. das Dores, R. M. F. de Moura, J. A. Andrade, F. P. S. T. Santos, G. A. Ferreira and D. C. Calderaro	2023	Oral health education for systemic sclerosis patients: A booklet report	PEC Innovation
S. B. Al-Mhanna, W. S. Wan Ghazali, M. Mohamed, R. N. Mohamed, M. B. Mirza, S. N. Basheer, S. Arora, H. A. Afolabi, Y. B. Mutalub, M. D. Goni and A. M. Sheikh	2022	The Impact of COVID-19 on Physical Activity Patterns of Dental Students: A Multinational Survey	Healthcare (Basel)
S. B. Al-Mhanna, W. S. Wan Ghazali, M. Mohamed, R. N. Mohamed, M. B. Mirza, S. N. Basheer, S. Arora, H. A. Afolabi, Y. B. Mutalub, M. D. Goni and A. M. Sheikh	2022	The Impact of COVID-19 on Physical Activity Patterns of Dental Students: A Multinational Survey	Healthcare (Switzerland)
S. B. Bates and C. A. J. J. o. p. h. d. Riedy	2012	Changing knowledge and beliefs through an oral health pregnancy message
D. Almoddahi, C. Machuca Vargas and W. Sabbah	2022	Association of dental caries with use of internet and social media among 12 and 15-year-olds	Acta Odontol Scand
D. Almoddahi, C. Machuca Vargas and W. Sabbah	2022	Association of dental caries with use of internet and social media among 12 and 15-year-olds	Acta Odontologica Scandinavica
D. Almoddahi, C. Machuca Vargas and W. Sabbah	2022	Association of dental caries with use of internet and social media among 12 and 15-year-olds	Acta Odontologica Scandinavica
D. Al-Moghrabi, R. S. Albishri, R. D. AlShehri, S. A. Arqub, A. Alkadhimi and P. S. Fleming	2022	An analysis of dental articles in predatory journals and online engagement	J Dent
D. Al-Moghrabi, R. S. Albishri, R. D. Alshehri, S. A. Arqub, A. Alkadhimi and P. S. Fleming	2023	An analysis of dental articles in predatory journals and associated online engagement	J Dent
D. Al-Moghrabi, A. Alkadhimi, A. Tsichlaki, N. Pandis and P. S. Fleming	2022	The influence of mobile applications and social media-based interventions in producing behavior change among orthodontic patients: A systematic review and meta-analysis	Am J Orthod Dentofacial Orthop
D. Al-Moghrabi, A. Alkadhimi, A. Tsichlaki, N. Pandis and P. S. Fleming	2022	The influence of mobile applications and social media-based interventions in producing behavior change among orthodontic patients: A systematic review and meta-analysis	American Journal of Orthodontics and Dentofacial Orthopedics
D. Al-Moghrabi, A. Alkadhimi, A. Tsichlaki, N. Pandis and P. S. Fleming	2022	The influence of mobile applications and social media-based interventions in producing behavior change among orthodontic patients: A systematic review and meta-analysis	American Journal of Orthodontics and Dentofacial Orthopedics
M. M. J. Al-Obaidi, E. A. hadi, Z. N. al-Talib and M. Al-Adhami	2022	Antibiotic Prescription Patterns during Endodontic Infection among Iraqi Dentists	Journal of International Dental and Medical Research
R. K. Alomar, S. M. Aladhyani, M. N. Aldossary, S. A. Almohaimel, M. Salam and A. F. Almutairi	2020	A prospective Saudi dental stem-cell bank from the perspective of the public and dental practitioners: A cross sectional survey	J Family Med Prim Care
G. AlOtaibi, M. S. AlMutairi, M. Z. AlShammari, M. AlJafar and T. F. AlMaraikhi	2020	Prevalence and public knowledge regarding tooth bleaching in Saudi Arabia	J Family Med Prim Care
A. S. Alqahtani	2022	Awareness of current mobile apps for smoking cessation among the dental and medical practitioners in Saudi Arabia	European Review for Medical and Pharmacological Sciences
A. S. Alqahtani	2022	Awareness of current mobile apps for smoking cessation among the dental and medical practitioners in Saudi Arabia	Eur Rev Med Pharmacol Sci
A. S. Alqahtani	2022	Awareness of current mobile apps for smoking cessation among the dental and medical practitioners in Saudi Arabia	European Review for Medical and Pharmacological Sciences
A. S. Alqahtani, Y. Alshamrani, Y. Alhazmi and E. Halboub	2021	Oral and Dental Complications of Radiotherapy for Head and Neck Cancer: Knowledge of Dental Practitioners in Saudi Arabia	Asian Pac J Cancer Prev
A. M. A. Al-Qarakhli, H. H. K. Al-Ogaidi and Y. A. Abd	2022	Knowledge and Attitude of Dentists toward Delta Strain of COVID-19 Virus in Al-Ramady, Iraq	Journal of Communicable Diseases
J. Alqefari, R. Albelaihi, R. Elmoazen and R. Bilal	2019	Three-Dimensional Assessment of the Oral Health-Related Quality of Life Undergoing Fixed Orthodontic Therapy	J Int Soc Prev Community Dent
M. A. Al-Rabab'ah, Y. M. Hassona, D. A. Bakr and F. A. Sawair	2019	Facebook and dental education: What do students like?	Jordan Medical Journal
H. M. Alraqiq, J. Kim and B. L. Edelstein	2021	Analysis of youtube videos related to a child's first dental visit	Int J Paediatr Dent
H. M. Alraqiq, J. Kim and B. L. Edelstein	2022	Analysis of YouTube videos related to a child's first dental visit	Int J Paediatr Dent
H. M. Alraqiq, J. Kim and B. L. Edelstein	2022	Analysis of YouTube videos related to a child’s first dental visit	International Journal of Paediatric Dentistry
H. M. Alraqiq, J. Kim and B. L. Edelstein	2022	Analysis of YouTube videos related to a child’s first dental visit	International Journal of Paediatric Dentistry
H. M. Alraqiq, G. Zhou, H. Gorglio and B. L. Edelstein	2021	Analysis of 100 Most-Viewed YouTube Toothbrushing Videos	J Dent Hyg
S. A. AlSadrah	2021	Social media use for public health promotion in the Gulf Cooperation Council. An overview	Saudi Med J
S. Alsaeed, N. Alghurairi, L. Almutairi, A. Alossimi, A. Bin Fadhl and S. Abahussain	2021	Factors That Affect Saudi Population Preferences Toward Their Dentist	Patient Prefer Adherence
S. Alsaeed, N. Alghurairi, L. Almutairi, A. Alossimi, A. B. Fadhl and S. Abahussain	2021	Factors that affect Saudi population preferences toward their dentist	Patient Preference and Adherence
M. Alsaleh, T. Owaidah, H. Alzahrani, T. Bin Ali, A. AlMomen, A. Alzahrani, Z. AlKhayal, M. Abu Riash and V. Mohammed	2018	Positive impact of social media on disease awareness and management in patients with inherited bleeding disorders: Saudi experience from a tertiary care hospital	Haemophilia
M. AlSaleh, T. Owaidah, H. Alzahrani, T. Bin Ali, H. ElFaraidi, M. A. Riash, Z. Alkhayal, A. Al Momen, V. Mohammed and A. AlZahrani	2017	Positive impact of social media on disease awareness and management in patients with inherited bleeding disorders: Saudi experience from a tertiary care hospital	Blood
M. E. Al-Samaray, H. M. Al-Somaiday, A. M. Al-Samydai and R. O. Yousif	2020	Herbal dental products: The impact of social media on consumers’ behaviour	Indian Journal of Public Health Research and Development
M. Al-Sanafi and M. Sallam	2021	Psychological determinants of covid-19 vaccine acceptance among healthcare workers in kuwait: A cross-sectional study using the 5c and vaccine conspiracy beliefs scales	Vaccines
M. Al-Sanafi and M. Sallam	2021	Psychological Determinants of COVID-19 Vaccine Acceptance among Healthcare Workers in Kuwait: A Cross-Sectional Study Using the 5C and Vaccine Conspiracy Beliefs Scales	Vaccines (Basel)
I. AlShahrani, S. Tikare, R. A. Togoo, Y. H. AlAsere and A. A. AlAsmari	2015	Self-perception of personal oral health in Saudi population: a social media approach	East Mediterr Health J
S. A. H. Al-Shatari and H. H. Al Kazzaz	2020	Knowledge, attitude, and practice of medical staff toward Covid-19: Sample from Baghdad	European Journal of Molecular and Clinical Medicine
M. S. AlShaya, M. K. Assery and S. C. Pani	2020	Reliability of mobile phone teledentistry in dental diagnosis and treatment planning in mixed dentition	J Telemed Telecare
U. Alshiekhly, R. Arrar, I. Barngkgei and M. Dashash	2015	Facebook as a learning environment for teaching medical emergencies in dental practice	Educ Health (Abingdon)
F. M. Al-Silwadi, D. S. Gill, A. Petrie and S. J. Cunningham	2015	Effect of social media in improving knowledge among patients having fixed appliance orthodontic treatment: A single-center randomized controlled trial	Am J Orthod Dentofacial Orthop
F. M. Al-Silwadi, D. S. Gill, A. Petrie and S. J. Cunningham	2015	Effect of social media in improving knowledge among patients having fixed appliance orthodontic treatment: a single-center randomized controlled trial	American journal of orthodontics and dentofacial orthopedics
S. A. Alsulayhim, K. H. Alsaggaf, M. M. Al Eissa, B. N. Hamdi, M. A. Aljafar, A. Altabbakh and M. Doumani	2021	Knowledge and attitude of dental students in Riyadh City toward the effect of mouthwashes on surface roughness and color stability of some esthetic restorations	J Family Med Prim Care
H. F. F. Al-Sultani, M. Breckons, J. Field, J. M. Thomason and P. Moynihan	2022	Development of patient-centric eating advice for complete denture wearers	Gerodontology
H. F. F. Al-Sultani, M. Breckons, J. Field, J. M. Thomason and P. Moynihan	2022	Development of patient-centric eating advice for complete denture wearers	Gerodontology
H. F. F. Al-Sultani, M. Breckons, J. Field, J. M. Thomason and P. Moynihan	2023	Development of patient-centric eating advice for complete denture wearers	Gerodontology
M. A. Alsurayyi, W. Almutairi, A. I. Binsaeed, S. Aldhuwayhi, S. A. Shaikh and M. Z. Mustafa	2022	A Cross-Sectional Online Survey on Knowledge, Awareness, and Perceptions of Hollywood Smile Among the Saudi Arabia Population	Open Dentistry Journal
M. A. Alsurayyi, W. Almutairi, A. I. Binsaeed, S. Aldhuwayhi, S. A. Shaikh and M. Z. Mustafa	2022	A Cross-Sectional Online Survey on Knowledge, Awareness, and Perceptions of Hollywood Smile Among the Saudi Arabia Population	Open Dentistry Journal
A. Q. M. Altaleb, R. A. Albader, M. A. Alfahad, M. G. M. Alghizzi, S. Aldhuwayhi, M. Z. Mustafa, A. A. Thakare and Z. A. Naqvi	2022	Knowledge, Awareness, and Practice of Gingival Veneer Prosthesis Among Dental Students, Interns, and Practitioners in the Riyadh Region: A Cross-Sectional Questionnaire-Based Survey	Open Dentistry Journal
A. Altan	2021	Emotional effect of the Covid-19 pandemic on oral surgery procedures: a social media analysis	J Dent Anesth Pain Med
H. Altan and A. Coşgun	2021	Analysis of tweets on toothache during the COVID-19 pandemic using the CrystalFeel algorithm: a cross-sectional study	BMC Oral Health
M. Aluaș, S. D. Bolboacă, A. Ú. Mesaroș and P. O. Lucaciu	2022	Romanian Dentists’ Perception of Legal Liability Related to COVID-19 Infection during Dental Treatments in Times of the Pandemic Outbreak	Sustainability (Switzerland)
R. A. Alwazzan, M. A. Baseer, O. Mohammed, Almugeiren and N. A. Ingle	2021	Dental professional’s knowledge, preventive awareness and attitude towards COVID-19 in Saudi Arabia: A cross-sectional survey	Risk Management and Healthcare Policy
R. A. Alwazzan, M. A. Baseer, A. L. OM and N. A. Ingle	2021	Dental Professional's Knowledge, Preventive Awareness and Attitude Towards COVID-19 in Saudi Arabia: A Cross-Sectional Survey	Risk Manag Healthc Policy
A. Anjum, R. Mahmood, H. A. Qureshi, M. A. Alam, M. Qadeer, A. Rathore, A. Fahim and M. K. Alam	2022	Learning Anatomy from YouTube: Perception of Medical and Dental Students	International Medical Journal
S. H. Ansari, A. A. Abdullah Alzahrani, A. M. Said Abomelha, A. E. Attia Elhalwagy, T. N. Mustafa Alalawi and T. W. Mahmoud Sadiq	2020	Influence of Social Media towards the Selection of Hollywood Smile among the University Students in Riyadh City	J Family Med Prim Care
D. Appukuttan, A. Tadepalli and S. Subramanian	2022	Assessment of Dental Care Seeking Behaviour and Attitude among Adults in a Metropolitan City in Southern India- An Observational Study	Journal of Clinical and Diagnostic Research
M. G. B. Aragão, F. I. F. Gomes, L. Pinho Maia Paixão-de-Melo and S. A. M. Corona	2022	Brazilian dental students and COVID-19: A survey on knowledge and perceptions	Eur J Dent Educ
M. G. B. Aragão, F. I. F. Gomes, L. Pinho Maia Paixão-de-Melo and S. A. M. Corona	2022	Brazilian dental students and COVID-19: A survey on knowledge and perceptions	European Journal of Dental Education
T. Arayapisit, J. Jarunsiripaisarn, T. Setthamongkol, D. Ochaphan, T. Songsomsup and K. Sipiyaruk	2021	Online Professionalism of Facebook Usage in Dental Education: A Retrospective Exploration	J Int Soc Prev Community Dent
M. R. Arnett, H. L. Christensen and B. A. Nelson	2014	A school-wide assessment of social media usage by students in a US dental school	Br Dent J
M. R. Arnett, J. M. Loewen and L. M. Romito	2013	Use of social media by dental educators	J Dent Educ
K. Arora, Jr., N. Kaur, 2nd, G. Kaur, 3rd and U. t. Garg	2022	Knowledge, Awareness, and Attitude in Using Dental Implants as an Option in Replacing Missing Teeth Among Dental Patients: Survey-Based Research in a Dental Teaching Hospital in Derabassi, Punjab	Cureus
S. Arslan, Y. N. Korkmaz and S. K. Buyuk	2022	Can TikTok Provide Reliable Information about Orthodontics for Patients?	Journal of Consumer Health on the Internet
F. Artese	2019	The Dental Press Journal of Orthodontics in the social media: a new interactive channel	Dental Press J Orthod
A. A. Assiry, H. R. Alshubrmi, D. H. Alshammary, H. M. Alfahhad, A. F. Alshammary and T. N. Alshammari	2019	Knowledge and awareness about dental implant as an option for replacement of teeth: A survey among Saudi adults	Annals of Clinical and Analytical Medicine
A. A. Assiry, M. I. Karobari, N. T. Snigdha, R. N. Mohamed, S. N. Basheer and M. Zameer	2022	Evaluation of Attitude and Knowledge of Endodontic, Pedodontic and SBARD Residents in Saudi Arabia toward Regenerative Endodontics-A National Survey	Medicina (Kaunas, Lithuania)
A. A. Assiry, M. I. Karobari, N. T. Snigdha, R. N. Mohamed, S. N. Basheer and M. Zameer	2022	Evaluation of Attitude and Knowledge of Endodontic, Pedodontic and SBARD Residents in Saudi Arabia toward Regenerative Endodontics-A National Survey	Medicina (Kaunas)
A. A. Assiry, M. I. Karobari, N. T. Snigdha, R. N. Mohamed, S. N. Basheer and M. Zameer	2022	Evaluation of Attitude and Knowledge of Endodontic, Pedodontic and SBARD Residents in Saudi Arabia toward Regenerative Endodontics—A National Survey	Medicina (Lithuania)
M. A. L. Assis, L. D. F. Tavares, A. P. Bernardino, B. A. Rocha, L. G. Abreu, D. D. Oliveira, M. M. Pithon and R. V. Soares	2022	Information and Communications Technology in Dentistry: an informative and educational approach for patients with fixed orthodontic appliances	Dental Press Journal of Orthodontics
M. A. L. Assis, L. D. F. Tavares, A. P. Bernardino, B. A. Rocha, L. G. Abreu, D. D. Oliveira, M. M. Pithon and R. V. Soares	2022	Information and Communications Technology in Dentistry: an informative and educational approach for patients with fixed orthodontic appliances	Dental Press J Orthod
M. A. L. Assis, L. D. F. Tavares, A. P. Bernardino, B. A. Rocha, L. G. Abreu, D. D. Oliveira, M. M. Pithon and R. V. Soares	2022	Information and Communications Technology in Dentistry: an informative and educational approach for patients with fixed orthodontic appliances	Dental Press Journal of Orthodontics
L. Assunção, P. D. Portella, F. C. Fraiz, M. C. F. Barbosa, L. C. M. Lima, A. P. Pinheiro, A. F. Granville-Garcia and F. M. Ferreira	2023	Is oral health literacy associated with conceptions of care and behavior related to the prevention of COVID-19?	Braz Oral Res
O. Atas, T. T. Yildirim, K. Yildirim, S. Tekin, F. Oztekin and A. Gezer	2020	Investigation of healthcare workers attitudes and practices towards the COVID-19 pandemic	Acta Medica Mediterranea
A. A. Ates, T. Alomari, A. Bhardwaj, A. Tabnjh and G. Gambarini	2020	Differences in endodontic emergency management by endodontists and general dental practitioners in COVID-19 times	Braz Oral Res
S. W. Au, Y. Y. Leung and C. McGrath	2017	Million views YouTube is after all not nice-a qualitative study of mandibular third molars on YouTube	International Journal of Oral and Maxillofacial Surgery
S. Aviczer, K. Kohanbash and A. I. Spielman	2018	Digital Access to the Weinberger Rare Book Collection at NYU College of Dentistry	J Hist Dent
P. Ayieko, G. Irimu, M. Ogero, P. Mwaniki, L. Malla, T. Julius, M. Chepkirui, G. Mbevi, J. Oliwa, A. Agweyu and et al.	2019	Effect of enhancing audit and feedback on uptake of childhood pneumonia treatment policy in hospitals that are part of a clinical network: a cluster randomized trial	Implementation science
A. Azarshahri, L. Rainchuso, J. Vineyard and L. Giblin-Scanlon	2022	Postpartum U.S. Women's Oral Health Knowledge, Attitudes, and Practices During Pregnancy	Maternal and child health journal
A. Azarshahri, L. Rainchuso, J. Vineyard and L. Giblin-Scanlon	2022	Postpartum U.S. Women's Oral Health Knowledge, Attitudes, and Practices During Pregnancy	Matern Child Health J
A. Azarshahri, L. Rainchuso, J. Vineyard and L. Giblin-Scanlon	2022	Postpartum U.S. Women's Oral Health Knowledge, Attitudes, and Practices During Pregnancy	Matern Child Health J
A. Azarshahri, L. Rainchuso, J. Vineyard and L. Giblin-Scanlon	2022	Postpartum U.S. Women's Oral Health Knowledge, Attitudes, and Practices During Pregnancy	Maternal and Child Health Journal
A. Azarshahri, L. Rainchuso, J. Vineyard and L. Giblin-Scanlon	2022	Postpartum U.S. Women's Oral Health Knowledge, Attitudes, and Practices During Pregnancy	Maternal and Child Health Journal
I. Aziz, S. H. Shoaib, S. Iftikhar, M. Z. Bashir, A. Ashraf and M. Shahzad	2022	Inducting undergraduate medical students via WhatsApp-based multiple mini interviews during COVID-19 pandemic	Journal of the Pakistan Medical Association
J. R. Bagge, T. C. Harbaugh, I. G. Tabora, M. A. Aponte, A. Hakobyan and D. L. Johnson	2021	Dental Hygienists' Interprofessional Education and Collaboration Experiences: A survey of current behaviors and attitudes	J Dent Hyg
R. H. Bahabri and A. B. Zaidan	2021	The impact of social media on dental practice promotion and professionalism amongst general dental practitioners and specialists in KSA	Journal of Taibah University Medical Sciences
R. H. Bahabri and A. B. Zaidan	2021	The impact of social media on dental practice promotion and professionalism amongst general dental practitioners and specialists in KSA	J Taibah Univ Med Sci
L. Bahanan, A. Tehsin, R. Mousa, M. Albadi, M. Barayan, E. Khan and H. Khalifah	2021	Women's awareness regarding the use of dental imaging during pregnancy	BMC Oral Health
K. Baig Mirza, M. Hayes and F. M. Burke	2020	A retrospective study: The use of social media to share educational resources in dentistry	Irish Journal of Medical Science
K. M. Baik, G. Anbar, A. Alshaikh and A. Banjar	2022	Effect of Social Media on Patient's Perception of Dental Aesthetics in Saudi Arabia	International Journal of Dentistry
K. M. Baik, G. Anbar, A. Alshaikh and A. Banjar	2022	Effect of Social Media on Patient's Perception of Dental Aesthetics in Saudi Arabia	Int J Dent
K. M. Baik, G. Anbar, A. Alshaikh and A. Banjar	2022	Effect of Social Media on Patient's Perception of Dental Aesthetics in Saudi Arabia	International Journal of Dentistry
H. Bajaj, R. Ahluwalia, P. Kaur and T. Chugh	2022	The Art Of Influence In Dental Marketing	Journal of Pharmaceutical Negative Results
M. Bak and C. Deery	2016	International Journal of Paediatric Dentistry on Social Media	Int J Paediatr Dent
L. G. Bakaeen, R. Masri, S. AlTarawneh, L. T. Garcia, A. AlHadidi, A. H. Khamis, A. M. Hamdan and Z. H. Baqain	2021	Dentists' knowledge, attitudes, and professional behavior toward the COVID-19 pandemic: A multisite survey of dentists' perspectives	J Am Dent Assoc
S. C. B. Bal, R. P. Dalai and V. Darshan	2020	Social media as a tool in dental public health	Indian Journal of Forensic Medicine and Toxicology
S. Balamithra, V. Kommi, L. Keerthi Sasanka and A. Smiline Girija	2020	Knowledge of managing avulsed tooth among undergraduate dental students	International Journal of Pharmaceutical Research
R. T. Ballantyne, L. Fricker, C. Robert, M. Duffley, S. Caligiuri, D. Nicholas, J. Magill-Evans, A. Mackie and G. R. Rempel	2012	Texting teens in transition: The use of social networking in clinical intervention research	Circulation
N. Bamashmous, S. J. Cunningham and S. Parekh	2020	Information seeking behaviour of dental trauma patients and their parents	Dent Traumatol
S. Banava, E. Obadan-Udoh and E. Mertz	2021	Dental public health post-graduate trainees in the US: Experiences, challenges, and opportunities-A qualitative study	J Public Health Dent
S. Banava, E. Obadan-Udoh and E. Mertz	2022	Dental public health post-graduate trainees in the US: Experiences, challenges, and opportunities-A qualitative study	J Public Health Dent
S. Banava, E. Obadan-Udoh and E. Mertz	2022	Dental public health post-graduate trainees in the US: Experiences, challenges, and opportunities—A qualitative study	Journal of Public Health Dentistry
F. M. G. C. Bandeira, K. B. Fonseca, B. S. D. Santos and R. M. R. Oliveira	2021	OPORTUNIDADE DE ENVOLVIMENTO DO CORPO CLÍNICO DE UM HOSPITAL UNIVERSITÁRIO DE MÉDIA E ALTA COMPLEXIDADE, NA CAPTAÇÃO INTRA-HOSPITALAR DE DOADORES DE SANGUE	Hematology, Transfusion and Cell Therapy
D. Banyai, A. Vegh, Z. Biczo, M. T. U. Barone, T. Hegedus and D. Vegh	2022	Oral Health Knowledge and Habits of People With Type 1 and Type 2 Diabetes	International dental journal
D. Banyai, A. Vegh, Z. Biczo, M. T. U. Barone, T. Hegedus and D. Vegh	2022	Oral Health Knowledge and Habits of People With Type 1 and Type 2 Diabetes	Int Dent J
D. Banyai, A. Vegh, Z. Biczo, M. T. U. Barone, T. Hegedus and D. Vegh	2022	Oral Health Knowledge and Habits of People With Type 1 and Type 2 Diabetes	International Dental Journal
D. Banyai, A. Vegh, Z. Biczo, M. T. U. Barone, T. Hegedus and D. Vegh	2022	Oral Health Knowledge and Habits of People With Type 1 and Type 2 Diabetes	International Dental Journal
A. S. Baptista, A. J. S. Cruz, T. Pinho, M. H. Abreu, I. A. Pordeus and J. M. Serra-Negra	2022	Factors associated with dentists' search for oral health information during the COVID-19 pandemic	Brazilian oral research
A. S. Baptista, A. J. S. Cruz, T. Pinho, M. H. Abreu, I. A. Pordeus and J. M. Serra-Negra	2022	Factors associated with dentists' search for oral health information during the COVID-19 pandemic	Braz Oral Res
A. S. Baptista, A. J. S. Cruz, T. Pinho, M. H. Abreu, I. A. Pordeus and J. M. Serra-Negra	2022	Factors associated with dentists’ search for oral health information during the COVID-19 pandemic	Brazilian Oral Research
R. S. Baragash, H. Aldowah and I. N. Umar	2022	STUDENTS’ PERCEPTIONS OF E-LEARNING IN MALAYSIAN UNIVERSITIES: SENTIMENT ANALYSIS BASED MACHINE LEARNING APPROACH	Journal of Information Technology Education: Research
M. Barakzai, S. Rehmat and F. F. Khan	2022	Assessing genomic literacy among medical trainees and practitioners in Pakistan	Cancer Research
S. K. Barber, Y. Lam, T. M. Hodge and S. Pavitt	2018	Is social media the way to empower patients to share their experiences of dental care?	J Am Dent Assoc
K. Bariş, M. Karşiyaka Hendek and E. Olgun	2023	Evaluation of the Quality of Peri-implantitis Videos on YouTube	J Craniofac Surg
L. F. Barone	2018	Brush, book, bed-3 simple steps to good oral health and improved literacy	Pediatrics
J. D. Bartholomaeus, J. E. M. Van Agteren, M. P. Iasiello, A. Jarden and D. Kelly	2019	Positive Aging: the Impact of a Community Wellbeing and Resilience Program	Clinical gerontologist
S. Basak, A. Kumar, G. Panmei, S. S. Anal and R. S. Nongthombam	2023	Evaluation and Comparison of the Geometrical Relationship of Tooth and Lip Arcs and Their Correlation to Smile Arcs Between Males and Females in a North Indian Population	Cureus
O. V. Basharova, M. F. Kabirova, L. P. Gerasimova and A. I. Shangareeva	2021	Synchronization of the processes of emotional tension, non-cariosis diseases of the tooth with the level of electromyography of the chewing group of muscles	World Heart Journal
P. Bastani, M. Mohammadpour, G. Mehraliain, S. Delavari and S. Edirippulige	2021	What makes inequality in the area of dental and oral health in developing countries? A scoping review	Cost Effectiveness and Resource Allocation
P. Bastani, M. Mohammadpour, G. Mehraliain, S. Delavari and S. Edirippulige	2021	What makes inequality in the area of dental and oral health in developing countries? A scoping review	Cost Eff Resour Alloc
L. D. Bauler, C. S. D. Santos, G. S. Lima and R. R. Moraes	2021	Charcoal-based dentifrices and powders: analyses of product labels, Instagram engagement, and altmetrics	Braz Dent J
E. Baumann, M. Koller, H. J. Wenz, J. Wiltfang and K. Hertrampf	2023	Oral cancer awareness campaign in Northern Germany: successful steps to raise awareness for early detection	Journal of Cancer Research and Clinical Oncology
K. L. Beaty, J. R. Gurenlian and E. J. Rogo	2021	Oral Health Experiences of the Limited Scleroderma Patient	J Dent Hyg
A. Beaven, P. Boullin and C. Penlington	2022	Do psychological attachment styles influence dental anxiety and dental attendance?	British dental journal
A. Beaven, P. Boullin and C. Penlington	2022	Do psychological attachment styles influence dental anxiety and dental attendance?	Br Dent J
A. Beaven, P. Boullin and C. Penlington	2022	Do psychological attachment styles influence dental anxiety and dental attendance?	British Dental Journal
A. Behforouz, S. Razeghi, A. R. Shamshiri, R. C. Gorter and S. Z. Mohebbi	2022	Gender differences in concerns, stress levels and behavior changes in dental academics in Iran during the COVID-19 pandemic: A cross-sectional study	Dental and Medical Problems
A. Behforouz, S. Razeghi, A. R. Shamshiri, R. C. Gorter and S. Z. Mohebbi	2022	Gender differences in concerns, stress levels and behavior changes in dental academics in Iran during the COVID-19 pandemic: A cross-sectional study	Dental and Medical Problems
A. Behforouz, S. Razeghi, A. R. Shamshiri, R. C. Gorter and S. Z. Mohebbi	2022	Gender differences in concerns, stress levels and behavior changes in dental academics in Iran during the COVID-19 pandemic: A cross-sectional study	Dental and Medical Problems
A. Bell, M. Scott, M. Graham, C. Sloane, G. Stewart, S. Kapur and J. Lewis	2022	CONNECTING WITH AND INSPIRING THE NEXT GENERATION OF PAEDIATRICIANS IN NORTHERN IRELAND	Archives of Disease in Childhood
M. B. Bellad, M. K. Hoffman, A. A. Mallapur, U. S. Charantimath, G. M. Katageri, M. S. Ganachari, A. Kavi, U. Y. Ramdurg, S. G. Bannale, A. P. Revankar and et al.	2018	Clindamycin to reduce preterm birth in a low resource setting: a randomised placebo-controlled clinical trial	BJOG
S. E. Bennett, S. Palmer, N. Walsh and T. Moss	2018	The psychosocial impact of joint hypermobility syndromeand ehlers-danlos syndrome (hypermobility type): A qualitative interview study	Annals of the Rheumatic Diseases
L. Berry, A. Jones and S. Barber	2022	Laypeople's interpretation of, and preference for, orthodontic images	Journal of orthodontics
L. Berry, A. Jones and S. Barber	2022	Laypeople's interpretation of, and preference for, orthodontic images	J Orthod
L. Berry, A. Jones and S. Barber	2022	Laypeople's interpretation of, and preference for, orthodontic images	J Orthod
L. Berry, A. Jones and S. Barber	2022	Laypeople’s interpretation of, and preference for, orthodontic images	Journal of Orthodontics
S. M. S. Bestle, B. J. Christensen, E. Trolle, A. P. Biltoft-Jensen, J. Matthiessen, S. J. Gibbons, B. K. Ersboll and A. D. Lassen	2020	Reducing young schoolchildren’s intake of sugar-rich food and drinks: study protocol and intervention design for “are you too sweet?” a multicomponent 3.5-month cluster randomised family-based intervention study	International journal of environmental research and public health
S. M. S. Bestle, B. J. Christensen, E. Trolle, A. P. Biltoft-Jensen, J. Matthiessen, S. J. Gibbons, B. K. Ersbøll and A. D. Lassen	2020	Reducing Young Schoolchildren's Intake of Sugar-Rich Food and Drinks: Study Protocol and Intervention Design for "Are You Too Sweet?" A Multicomponent 3.5-Month Cluster Randomised Family-Based Intervention Study	Int J Environ Res Public Health
A. Bhardwaj, S. Aldhuwayhi, Y. A. M. Deeban, S. S. Bhardwaj, R. B. Alammari, T. Almuraikhi, A. Alzunaydi, A. A. Alteraigi and M. A. Alamoudi	2022	Reciprocal actions of Magnetic Resonance Imaging with dental prostheses and oral tissues – awareness among the dentists	European Review for Medical and Pharmacological Sciences
A. Bhardwaj, S. Aldhuwayhi, Y. A. M. Deeban, S. S. Bhardwaj, R. B. Alammari, T. Almuraikhi, A. Alzunaydi, A. A. Alteraigi and M. A. Alamoudi	2022	Reciprocal actions of Magnetic Resonance Imaging with dental prostheses and oral tissues - awareness among the dentists	Eur Rev Med Pharmacol Sci
A. Bhardwaj, S. Aldhuwayhi, Y. A. M. Deeban, S. S. Bhardwaj, R. B. Alammari, T. Almuraikhi, A. Alzunaydi, A. A. Alteraigi and M. A. Alamoudi	2022	Reciprocal actions of Magnetic Resonance Imaging with dental prostheses and oral tissues – awareness among the dentists	European Review for Medical and Pharmacological Sciences
A. Bhardwaj, S. Aldhuwayhi, Y. A. M. Deeban, S. S. Bhardwaj, R. B. Alammari, T. Almuraikhi, A. Alzunaydi, A. A. Alteraigi and M. A. Alamoudi	2022	Reciprocal actions of Magnetic Resonance Imaging with dental prostheses and oral tissues – awareness among the dentists	European Review for Medical and Pharmacological Sciences
A. Scribante, S. Gallo, K. Bertino, S. Meles, P. Gandini and M. F. J. A. S. Sfondrini	2021	The effect of chairside verbal instructions matched with instagram social media on oral hygiene of young orthodontic patients: a randomized clinical trial
P. K. Bhat, S. G. Sushma, M. Y. Jayachandra, C. N. Aruna and M. Murthy	2020	Awareness about oral cancer among nonhealth professional students - A cross-sectional study in Bengaluru city	J Oral Maxillofac Pathol
S. Bhola and P. Hellyer	2016	The risks and benefits of social media in dental foundation training	Br Dent J
R. Bilal	2021	Preferences and attitudes of orthodontic patients on use of social media in Saudi Arabia	Medical Forum Monthly
K. Binkhamis, M. Barry, M. K. Alkahtani, R. J. Almetary, D. A. Alrasheed, A. A. Alyamani and M. M. Barakeh	2022	Knowledge and Practice of Airborne and Droplet Precautions among Healthcare Students during COVID-19 Pandemic	Journal of Nature and Science of Medicine
S. Bisdas, C. C. Topriceanu, Z. Zakrzewska, A. V. Irimia, L. Shakallis, J. Subhash, M. M. Casapu, J. Leon-Rojas, D. Pinto Dos Santos, D. M. Andrews, C. Zeicu, A. M. Bouhuwaish, A. N. Lestari, L. Abu-Ismail, A. S. Sadiq, A. Khamees, K. M. G. Mohammed, E. Williams, A. I. Omran, D. Y. A. Ismail and E. H. Ebrahim	2021	Artificial Intelligence in Medicine: A Multinational Multi-Center Survey on the Medical and Dental Students' Perception	Frontiers in public health
S. Bisdas, C. C. Topriceanu, Z. Zakrzewska, A. V. Irimia, L. Shakallis, J. Subhash, M. M. Casapu, J. Leon-Rojas, D. Pinto Dos Santos, D. M. Andrews, C. Zeicu, A. M. Bouhuwaish, A. N. Lestari, L. Abu-Ismail, A. S. Sadiq, A. Khamees, K. M. G. Mohammed, E. Williams, A. I. Omran, D. Y. A. Ismail and E. H. Ebrahim	2021	Artificial Intelligence in Medicine: A Multinational Multi-Center Survey on the Medical and Dental Students' Perception	Front Public Health
S. Blackburn-Daniels	2022	“Book Birthing” and Conspicuous Literary Consumption: Writing and Reading Books in the Time of COVID-19	English Studies
S. Blackstock, S. Solomon, M. Watson and P. Kumar	2016	The use of a WhatsApp™ broadcast group to improve knowledge and engagement of adolescents with type 1 diabetes	Archives of Disease in Childhood
P. J. Blanco, R. P. Holliman, P. L. Ceballos and J. L. Farnam	2019	Exploring the Impact of Child-Centered Play Therapy on Academic Achievement of At-Risk Kindergarten Students	International journal of play therapy
A. W. Blum, A. Peters, Z. Aftab, M. Tobin and V. Datta	2022	(PO-173) Fact-Checking a Factitious Illness: What Role Should Social Media Play?	Journal of the Academy of Consultation-Liaison Psychiatry
E. S. Borujeni, F. Sarshar, M. Nasiri, S. Sarshar and L. Jazi	2021	Effect of teledentistry on the oral health status of patients undergoing fixed orthodontic treatment at the first three follow-up visits	Dent Med Probl
E. S. Borujeni, F. Sarshar, M. Nasiri, S. Sarshar and L. Jazi	2021	Effect of teledentistry on the oral health status of patients undergoing fixed orthodontic treatment at the first three follow-up visits	Dental and medical problems
L. F. B. Botelho	2021	CURTIDAS QIE SALVAM: ALIANDO ENSINO AO DEVER SOCIAL	Hematology, Transfusion and Cell Therapy
M. Botelho, R. Oancea, H. F. Thomas, C. Paganelli and P. J. Ferrillo	2018	Global networking: Meeting the challenges, facilitating collaboration	Eur J Dent Educ
S. Bouskandar, L. Almuraikhi, T. M. Hodge and S. K. Barber	2022	UK dental students' ability and confidence in applying the Index of Orthodontic Treatment Need and determining orthodontic referral	European journal of dental education : official journal of the Association for Dental Education in Europe
S. Y. Bouskandar, L. Al Muraikhi, T. M. Hodge and S. K. Barber	2022	UK dental students' ability and confidence in applying the Index of Orthodontic Treatment Need and determining appropriate orthodontic referral	Eur J Dent Educ
S. Y. Bouskandar, L. Al Muraikhi, T. M. Hodge and S. K. Barber	2022	UK dental students' ability and confidence in applying the Index of Orthodontic Treatment Need and determining appropriate orthodontic referral	European Journal of Dental Education
S. Y. Bouskandar, L. Al Muraikhi, T. M. Hodge and S. K. Barber	2023	UK dental students' ability and confidence in applying the Index of Orthodontic Treatment Need and determining appropriate orthodontic referral	Eur J Dent Educ
E. Bozzola, G. Spina, R. Agostiniani, S. Barni, R. Russo, E. Scarpato, A. Di Mauro, A. V. Di Stefano, C. Caruso, G. Corsello and A. Staiano	2022	The Use of Social Media in Children and Adolescents: Scoping Review on the Potential Risks	International Journal of Environmental Research and Public Health
E. Bozzola, G. Spina, R. Agostiniani, S. Barni, R. Russo, E. Scarpato, A. Di Mauro, A. V. Di Stefano, C. Caruso, G. Corsello and A. Staiano	2022	The Use of Social Media in Children and Adolescents: Scoping Review on the Potential Risks	Int J Environ Res Public Health
E. Bozzola, G. Spina, R. Agostiniani, S. Barni, R. Russo, E. Scarpato, A. Di Mauro, A. V. Di Stefano, C. Caruso, G. Corsello and A. Staiano	2022	The Use of Social Media in Children and Adolescents: Scoping Review on the Potential Risks	International Journal of Environmental Research and Public Health
E. Bozzola, G. Spina, R. Agostiniani, S. Barni, R. Russo, E. Scarpato, A. Di Mauro, A. V. Di Stefano, C. Caruso, G. Corsello and A. Staiano	2022	The Use of Social Media in Children and Adolescents: Scoping Review on the Potential Risks	International Journal of Environmental Research and Public Health
M. Brian, N. Herring, K. Gault and J. Brueckner-Collins	2012	Teaching with Twitter: A meaningful way to incorporate microblogging into anatomy instruction?	Clinical Anatomy
N. Briers	2012	Remedial teaching intervention to improve the outcome of an anatomy dissection block	Clinical Anatomy
P. R. Brocklehurst, G. McKenna, M. Schimmel, A. Kossioni, K. Jerković-Ćosić, M. Hayes, C. da Mata and F. Müller	2018	How do we incorporate patient views into the design of healthcare services for older people: a discussion paper	BMC Oral Health
S. Bronda, M. G. Ostrovsky, S. Jain and A. Malacarne	2022	The role of social media for patients with temporomandibular disorders: A content analysis of Reddit	J Oral Rehabil
S. Bronda, M. G. Ostrovsky, S. Jain and A. Malacarne	2022	The role of social media for patients with temporomandibular disorders: A content analysis of Reddit	Journal of Oral Rehabilitation
J. Broussard	2014	Facebook advertising: 5 Tools dental practices must use to generate results	Lda j
J. Broussard	2015	What Social Media Platforms Should Be Used By A Dental Practice?	Lda j
A. Broutin, I. Blanchet, T. Canceill and E. Noirrit-Esclassan	2023	Association between Dentofacial Features and Bullying from Childhood to Adulthood: A Systematic Review	Children (Basel)
A. Brown, K. MacLure, D. Stewart, B. Addison and S. Pedersen	2017	Healthcare regulatory organisation and professional body guidelines on the use of social media: A systematic review of eprofessionalism	International Journal of Pharmacy Practice
J. Brown, J. Johnson, M. E. Ozan-Rafferty, M. Sharma and S. Barbera	2020	Internet Narratives Focused on Health Travelers' Experiences in India: Qualitative Analysis	J Med Internet Res
G. Brumini, S. Spalj, M. Mavrinac, D. Biočina-Lukenda, M. Strujić and M. Brumini	2014	Attitudes towards e-learning amongst dental students at the universities in Croatia	Eur J Dent Educ
A. J. Buckley, M. Hensey, S. O'Connor and A. Maree	2023	Dental screening prior to transcatheter versus surgical aortic valve replacement: International Survey of Current Practices	Catheterization and Cardiovascular Interventions
S. O. Bulut and N. O. Ercel	2023	Quality of free gingival graft content in youtube videos: Usability in patient information and student education	Med Oral Patol Oral Cir Bucal
J. M. Burgette, Z. T. Dahl, R. J. Weyant, D. W. McNeil, B. Foxman and M. L. Marazita	2021	Opposition to Early Dental Visit by Dentists: A Qualitative Study on Mothers' Social Networks	JDR Clin Trans Res
J. M. Burgette, Z. T. Dahl, J. S. Yi, R. J. Weyant, D. W. McNeil, B. Foxman and M. L. Marazita	2022	Mothers' Sources of Child Fluoride Information and Misinformation from Social Connections	JAMA Network Open
J. M. Burgette, Z. T. Dahl, J. S. Yi, R. J. Weyant, D. W. McNeil, B. Foxman and M. L. Marazita	2022	Mothers' Sources of Child Fluoride Information and Misinformation From Social Connections	JAMA Netw Open
J. M. Burgette, Z. T. Dahl, J. S. Yi, R. J. Weyant, D. W. McNeil, B. Foxman and M. L. Marazita	2022	Mothers' Sources of Child Fluoride Information and Misinformation from Social Connections	JAMA Network Open
J. M. Burgette, A. V. Trivedi, Z. T. Dahl, R. J. Weyant, D. W. McNeil, B. Foxman and M. L. Marazita	2022	Mother's Experience of Conflict Within Their Family Social Network when Advocating for Children's oral Health	Maternal and child health journal
J. M. Burgette, A. V. Trivedi, Z. T. Dahl, R. J. Weyant, D. W. McNeil, B. Foxman and M. L. Marazita	2022	Mother's Experience of Conflict Within Their Family Social Network when Advocating for Children's oral Health	Matern Child Health J
J. M. Burgette, A. V. Trivedi, Z. T. Dahl, R. J. Weyant, D. W. McNeil, B. Foxman and M. L. Marazita	2023	Mother's Experience of Conflict Within Their Family Social Network when Advocating for Children's oral Health	Matern Child Health J
K. Burke, C. Healy and J. Regan	2020	Intra-oral cancer awareness amongst speech and language therapists working in the Republic of Ireland and the United Kingdom	Dysphagia
L. Burns, C. Coelho and A. Addy	2022	Ethnic diversity in academic dentistry in the United Kingdom	European journal of dental education : official journal of the Association for Dental Education in Europe
L. Burns, C. Coelho and A. Addy	2022	Ethnic diversity in academic dentistry in the United Kingdom	Eur J Dent Educ
L. Burns, C. Coelho and A. Addy	2022	Ethnic diversity in academic dentistry in the United Kingdom	European Journal of Dental Education
L. Burns, C. Coelho and A. Addy	2023	Ethnic diversity in academic dentistry in the United Kingdom	Eur J Dent Educ
L. E. Burns, E. Abbassi, X. Qian, A. Mecham, P. Simeteys and K. A. Mays	2020	YouTube use among dental students for learning clinical procedures: A multi-institutional study	J Dent Educ
S. H. Burton, K. W. Tanner and C. G. Giraud-Carrier	2012	Leveraging social networks for anytime-anyplace health information	Network Modeling and Analysis in Health Informatics and Bioinformatics
S. K. Buyuk and M. T. Alpaydın	2021	Quality of Information on YouTube™ about Rapid Maxillary Expansion	Turk J Orthod
E. Byl, K. J. Topping, K. Struyven and N. Engels	2022	Social Integration in First-Year Undergraduates: The Role of Peer Learning	Journal of College Student Development
O. C. C, F. Bridges-Smith, C. Docherty, N. Research Network and R. Holliday	2022	General dental practitioner views on the current and future provision of advanced NHS restorative dentistry services: a cross-sectional survey in England	Br Dent J
D. Çağa, A. M. Brennan and K. Eaton	2021	An internet-mediated investigation into the reported clinical use of rubber dam isolation by GDPs in the UK - part 2: clinical applications	Br Dent J
D. Çağa, A. M. Brennan and K. Eaton	2021	An internet-mediated investigation into the reported clinical use of rubber dam isolation by GDPs in the UK - part 1: factors influencing rubber dam use	Br Dent J
M. Čalušić Šarac and M. Jakovac	2022	The Influence of Social Network Content on the Perception of Smiles-A Randomized Controlled Trial	Dent J (Basel)
M. Čalušić Šarac and M. Jakovac	2022	The Influence of Social Network Content on the Perception of Smiles—A Randomized Controlled Trial	Dentistry Journal
K. E. Cameron, H. E. Holder, R. L. Connor and R. N. A. Gear	2023	Cross-sectional survey of husbandry for pet guinea pigs (Cavia porcellus) in New Zealand	New Zealand Veterinary Journal
F. Campbell, N. Hassoon, K. Jiwa, J. Ridsdill-Smith, A. Smith, H. Wilson, K. Jack and H. Rogers	2023	Co-creation to Develop Interventions to Facilitate Deep Reflection for Dental Students	Perspect Med Educ
G. Canares and V. Dhar	2020	Pediatric Dental Residency Program Directors' Perspectives on and Use of Social Media for Resident Selection and Education	J Dent Educ
G. T. M. Candeiro, G. Gavini, R. R. Vivan, B. Carvalho, M. A. H. Duarte, C. P. FeijÃo and C. P. FeijÃo	2020	Knowledge about Coronavirus disease 19 (COVID-19) and its professional repercussions among Brazilian endodontists	Braz Oral Res
B. Çapan	2021	YouTube as a source of information on space maintainers for parents and patients	PLoS One
A. Cappella, D. De Angelis, D. Mazzarelli, A. Vitale, G. Caccia, T. Fracasso and C. Cattaneo	2022	Rediscovering the value of images in supporting personal identification of missing migrants	Leg Med (Tokyo)
E. Carli, V. Marchio, G. Derchi, A. Garbocci, A. Barone and L. Lardani	2023	Direct and indirect restorations in posterior sectors: literature vs social media	Dental Cadmos
C. Carpenter, A. Guerrero, C. Garell, E. Lee and W. Slusser	2020	Implementing a teaching kitchen model focused on nutrition and chronic disease: Results from a pilot study of third year nursing students	Journal of Alternative and Complementary Medicine
C. Carpenter, A. Guerrero, C. Garell, E. Lee and W. Slusser	2020	Implementing a teaching kitchen model focused on nutrition and chronic disease: results from a pilot study of third year nursing students	Journal of alternative and complementary medicine (New York, N.Y.)
R. F. Carranza-Esteban, O. J. Mamani-Benito, R. Castillo-Blanco, I. E. Corrales-Reyes, J. D. Villegas-Maestre and E. M. Pedraza-Rodríguez	2022	[Validity and Reliability of the Wong-Law Emotional Intelligence Scale (WLEIS) in Cuban Dental Students in COVID-19 Times]	Rev Colomb Psiquiatr
R. F. Carranza-Esteban, O. J. Mamani-Benito, R. Castillo-Blanco, I. E. Corrales-Reyes, J. D. Villegas-Maestre and E. M. Pedraza-Rodríguez	2022	Validity and Reliability of the Wong-Law Emotional Intelligence Scale (WLEIS) in Cuban Dental Students in COVID-19 Times	Revista Colombiana de Psiquiatria
M. Carreira-Míguez, P. P. Belinchón-deMiguel and V. J. Clemente-Suárez	2022	Behavioural, odontological and physical activity patterns of hypertense and control population	Physiology and Behavior
M. Carrillo, B. Juarez, S. Mares, R. Kinman, K. Colwell and S. Stender	2018	How are people like M&Ms?: A collabora-tive “youth as partner” approach using technology/social media to raise awareness of gender stereotypes in minority youth	Journal of Adolescent Health
M. Carrillo-Diaz, A. R. Ortega-Martínez, M. Romero-Maroto and M. J. González-Olmo	2022	Lockdown impact on lifestyle and its association with oral parafunctional habits and bruxism in a Spanish adolescent population	Int J Paediatr Dent
M. Carrillo-Diaz, A. R. Ortega-Martínez, M. Romero-Maroto and M. J. González-Olmo	2022	Lockdown impact on lifestyle and its association with oral parafunctional habits and bruxism in a Spanish adolescent population	International Journal of Paediatric Dentistry
I. Carrillo-Martin, L. Kallur, L. Cuervo-Pardo, J. Chavez, S. S. Mahapatra, J. Mendiola-Jimenez, K. Reddy, R. Rammoha, K. Mohan and A. Gonzalez-Estrada	2019	‘What is Anaphylaxis’: A Critical Appraisal of the Quality of Anaphylaxis Information on YouTube	Journal of Allergy and Clinical Immunology
H. K. Carroll, R. C. Bott-Knutson and S. L. Mastellar	2017	Information-seeking preferences of equine owners and managers in the Upper Midwest	Journal of Equine Veterinary Science
H. K. Carroll, R. C. Bott-Knutson and S. L. Mastellar	2018	Equine Caregiver Information-Seeking Preferences: Surveys in the Midwest	Journal of Equine Veterinary Science
H. K. Carroll, R. C. Bott-Knutson and S. L. Mastellar	2018	Equine Caregiver Information-Seeking Preferences: Surveys in the Midwest	J Equine Vet Sci
M. S. Carroll, M. Morin, C. Dumoulin, M. H. Mayrand, G. Waddell, S. Khalifé, S. Bergeron and M. F. Dubois	2016	E-recruitment for clinical trials in sexual medicine-a rising method for a modern world	Journal of sexual medicine
A. Carter and S. Stokes	2022	Availability of 'Do-It-Yourself' orthodontics in the United Kingdom	J Orthod
A. Carter and S. Stokes	2022	Availability of ‘Do-It-Yourself’ orthodontics in the United Kingdom	Journal of Orthodontics
M. Casillas Santana, A. Martínez Zumarán, N. Patiño Marín, B. E. Castillo Silva, C. Sámano Valencia and M. F. Salas Orozco	2021	How Dentists Face the COVID-19 in Mexico: A Nationwide Cross-Sectional Study	Int J Environ Res Public Health
P. A. Catarina, H. Inês, C. Inês, L. Ana, F. Filipe, T. Pedro and A. António	2019	Oral cancer and potentially malignant lesions: Knowledge, attitudes and practices of Portuguese dentists	Journal of Oral Pathology and Medicine
C. F. Cayo-Rojas, N. Córdova-Limaylla, G. Briceño-Vergel, M. Ladera-Castañeda, H. Cachay-Criado, C. López-Gurreonero, A. Cornejo-Pinto and L. Cervantes-Ganoza	2022	Psychometric evidence of a perception scale about covid-19 vaccination process in Peruvian dentists: a preliminary validation	BMC health services research
C. F. Cayo-Rojas, N. Córdova-Limaylla, G. Briceño-Vergel, M. Ladera-Castañeda, H. Cachay-Criado, C. López-Gurreonero, A. Cornejo-Pinto and L. Cervantes-Ganoza	2022	Psychometric evidence of a perception scale about covid-19 vaccination process in Peruvian dentists: a preliminary validation	BMC Health Serv Res
C. F. Cayo-Rojas, N. Córdova-Limaylla, G. Briceño-Vergel, M. Ladera-Castañeda, H. Cachay-Criado, C. López-Gurreonero, A. Cornejo-Pinto and L. Cervantes-Ganoza	2022	Psychometric evidence of a perception scale about covid-19 vaccination process in Peruvian dentists: a preliminary validation	BMC Health Services Research
Ö. Çelik, I. İ. İnceoğlu, D. D. Sac and M. Soluk Tekkeşin	2021	The effects of educational levels on the knowledge of risk factors and awareness of oral cancer in a turkish population: A cross-sectional electronic media based survey study	Turk Onkoloji Dergisi
E. Ceron-Zamora, J. J. Navarrete-Hernandez, E. Lara-Carrillo, N. L. Robles-Bermeo, S. E. Lucas-Rincon, C. T. Hernandez-Martinez, L. Lopez-Pontigo, J. J. Villalobos-Rodelo and C. E. Medina-Solis	2020	Factors associated with the use of Dental Health Services by Mexican Schoolchildren to receive Professionally Applied Topical Fluoride	Puerto Rico health sciences journal
K. Cesur Aydin and H. G. Gunec	2020	Quality of information on YouTube about artificial intelligence in dental radiology	J Dent Educ
S. Ceylan Şen, T. Paksoy, D. Göller Bulut and G. Ustaoğlu	2022	Does YouTube™ provide reliable information on oral candidiasis?	Oral Diseases
S. Ceylan Şen, T. Paksoy, D. Göller Bulut and G. Ustaoğlu	2022	Does YouTube™ provide reliable information on oral candidiasis?	Oral Dis
S. Ceylan Şen, T. Paksoy, D. Göller Bulut and G. Ustaoğlu	2022	Does YouTube™ provide reliable information on oral candidiasis?	Oral Diseases
S. Ceylan Şen, T. Paksoy, D. Göller Bulut and G. Ustaoğlu	2023	Does YouTube™ provide reliable information on oral candidiasis?	Oral Dis
B. Chakraborty, M. J. Widener, S. Mirzaei Salehabadi, M. E. Northridge, S. S. Kum, Z. Jin, C. Kunzel, H. D. Palmer and S. S. Metcalf	2017	Estimating peer density effects on oral health for community-based older adults	BMC Oral Health
P. Chalela, E. Munoz, C. Despres, P. Sukumaran, I. Tiemann, V. Paz, B. Gutierrez, D. Inupakutika, S. Kaghyan and D. Akopian	2021	Improving adherence to hormonetherapy among breast cancer patients through a mobileapp and patient navigation: app development and testing	Cancer research
A. Chan, J. S. Antoun, K. C. Morgaine and M. Farella	2017	Accounts of bullying on Twitter in relation to dentofacial features and orthodontic treatment	J Oral Rehabil
F. Chasma, T. Chasma and H. Irshad	2022	Dental sedation—Airing a concept	Oral Surgery
F. A. Chaudhary, B. Ahmad, P. Ahmad, M. D. Khalid, D. Q. Butt and S. Q. Khan	2020	Concerns, perceived impact, and preparedness of oral healthcare workers in their working environment during COVID-19 pandemic	J Occup Health
F. A. Chaudhary, B. Ahmad, M. Q. Javed, S. Mustafa, A. Fazal, M. M. Javaid, A. A. Siddiqui, M. K. Alam and S. Ud Din	2022	Teledentistry awareness, its usefulness, and challenges among dental professionals in Pakistan and Saudi Arabia	Digit Health
F. A. Chaudhary, B. Ahmad, M. Q. Javed, S. Mustafa, A. Fazal, M. M. Javaid, A. A. Siddiqui, M. K. Alam and S. Ud Din	2022	Teledentistry awareness, its usefulness, and challenges among dental professionals in Pakistan and Saudi Arabia	Digital Health
D. Chen, M. J. Hayes and A. C. L. Holden	2022	Investigation into the enablers and barriers of career satisfaction among Australian oral health therapists	Community Dent Oral Epidemiol
D. Chen, M. J. Hayes and A. C. L. Holden	2022	Investigation into the enablers and barriers of career satisfaction among Australian oral health therapists	Community Dentistry and Oral Epidemiology
D. Chen, M. J. Hayes and A. C. L. Holden	2022	Investigation into the enablers and barriers of career satisfaction among Australian oral health therapists	Community Dentistry and Oral Epidemiology
D. Chen, M. J. Hayes and A. C. L. Holden	2023	Investigation into the enablers and barriers of career satisfaction among Australian oral health therapists	Community Dent Oral Epidemiol
D. Chen, M. J. Hayes and A. C. L. Holden	2023	Investigation into the enablers and barriers of career satisfaction among Australian oral health therapists	Community Dentistry and Oral Epidemiology
S. Chen, X. Xing, Z. Li and W. Zhang	2022	Scoping review on the role of social media in oral health promotion	Eur Rev Med Pharmacol Sci
S. Chen, X. Xing, Z. Li and W. Zhang	2022	Scoping review on the role of social media in oral health promotion	European review for medical and pharmacological sciences
S. Chen, X. Xing, Z. Li and W. Zhang	2022	Scoping review on the role of social media in oral health promotion	European review for medical and pharmacological sciences
W. Y. Chen, A. L. Cheng, N. La and S. Shetty	2022	Short-term international dental experiences in undergraduate dental students at an Australian university	European journal of dental education : official journal of the Association for Dental Education in Europe
W. Y. Chen, A. L. Cheng, N. La and S. Shetty	2022	Short-term international dental experiences in undergraduate dental students at an Australian university	Eur J Dent Educ
W. Y. Chen, A. L. Cheng, N. La and S. Shetty	2022	Short-term international dental experiences in undergraduate dental students at an Australian university	Eur J Dent Educ
W. Y. Chen, A. L. Cheng, N. La and S. Shetty	2022	Short-term international dental experiences in undergraduate dental students at an Australian university	European Journal of Dental Education
I. Chérrez-Ojeda, C. Vera, E. Vanegas, J. C. Gallardo, M. Felix, F. Espinoza-Fuentes, P. Chedraui, A. W. D. Gavilanes and V. L. Mata	2020	The use of information and communication technologies in Latin American dentists: a cross-sectional study from Ecuador	BMC Oral Health
D. L. Chi, D. Kerr, D. P. Nguyen, M. E. Shands, S. Cruz, T. Edwards, A. Carle, R. Carpiano and F. Lewis	2023	A conceptual model on caregivers’ hesitancy of topical fluoride for their children	PLoS ONE
ChiCtr	2020	A national multi-center clinical study on the effect of health education and management of internet social media on the treatment and prognosis of atopic dermatitis in children	http://www.who.int/trialsearch/Trial2.aspx?TrialID=ChiCTR2000031474
ChiCtr	2020	Study on the Intervention on Parental Health Literacy via Social Media Platforms Among Caregivers of Children Aged 0-3 Years Old	http://www.who.int/trialsearch/Trial2.aspx?TrialID=ChiCTR2000031711
Chithralekha, R. Duraisamy and D. Ganapathy	2020	Awareness on newer implant biomaterials among undergraduate dental students-a questionnaire survey	International Journal of Pharmaceutical Research
A. Chowdhry and P. Kapoor	2021	Twitter for microblogging in oral health care, research, and academics: Road map and future directions	J Oral Maxillofac Pathol
J. E. Chung, I. Z. Mustapha, J. Li and X. Gu	2022	Discourse about human papillomavirus (HPV)-associated oropharyngeal cancer (OPC) on Twitter: Lessons for public health education about OPC and dental care	Public Health Pract (Oxf)
J. E. Chung, I. Z. Mustapha, J. Li and X. Gu	2022	Discourse about human papillomavirus (HPV)-associated oropharyngeal cancer (OPC) on Twitter: Lessons for public health education about OPC and dental care	Public Health in Practice
J. E. Chung, I. Z. Mustapha, J. Li and X. Gu	2022	Discourse about human papillomavirus (HPV)-associated oropharyngeal cancer (OPC) on Twitter: Lessons for public health education about OPC and dental care	Public Health in Practice
H. M. Clayton and J. M. Williams	2022	Know your noseband: An exploration of factors that influence riders’ choice of noseband	Journal of Veterinary Behavior
H. M. Clayton and J. M. Williams	2022	Know your noseband: An exploration of factors that influence riders’ choice of noseband	Journal of Veterinary Behavior
N. Coffey, O. L. F, F. Burke, B. Plant, A. Roberts and M. Hayes	2023	Oral care considerations for people with cystic fibrosis: a cross-sectional qualitative study	BDJ Open
N. Coffey, F. O’ Leary, F. Burke, B. Plant, A. Roberts and M. Hayes	2023	Oral care considerations for people with cystic fibrosis: a cross-sectional qualitative study	BDJ Open
S. Coghill, V. D. Chaffee and M. Ryan	2022	Qualitative Thematic Analysis of Pharmacy Student Blogs for International Advanced Pharmacy Practice Experiences	American Journal of Pharmaceutical Education
F. Constantin and A. Kavoura	2022	Digital Entrepreneurship via Sustainable Online Communication of Dentistry Profession, Oradea, Romania: A Longitudinal Analysis	Sustainability (Switzerland)
A. L. Cope, F. Wood, N. A. Francis and I. G. Chestnutt	2018	Patients' reasons for consulting a GP when experiencing a dental problem: a qualitative study	Br J Gen Pract
S. L. Coppola, D. Furgeson, M. Fontana, J. S. Kinney and A. E. Gwozdek	2017	Factors Associated with the Economic Sustainability of the Registered Dental Hygienist in Alternative Practice	J Dent Hyg
C. Correia-Caeiro, A. Burrows, D. A. Wilson, A. Abdelrahman and T. Miyabe-Nishiwaki	2022	CalliFACS: The common marmoset Facial Action Coding System	PLoS ONE
E. D. Costa, L. A. C. Martins, W. G. Cral, L. V. Peroni, D. Q. Freitas and M. L. Oliveira	2020	Assessment of dentists' behaviour on the use of patients' images	Eur J Dent Educ
S. G. A. Costa, A. H. C. de Siqueira, F. Araújo and D. S. Lopes	2020	Educational booklet in oral health of visual impaired people shared by social media	J Dent Educ
A. C. Cotton, R. B. Bell and H. A. Jinnah	2018	Expert Opinion vs Patient Perspective in Treatment of Rare Disorders: Tooth Removal in Lesch-Nyhan Disease as an Example	JIMD Rep
P. Coulthard	2020	Dentistry and coronavirus (COVID-19) - moral decision-making	Br Dent J
S. Cox, D. Pollock, J. Rountree and C. M. Murray	2016	Use of information and communication technology amongst New Zealand dental students	Eur J Dent Educ
B. Creese, L. Garrod, L. Chenoweth, A. W. Griffiths and C. A. Surr	2019	The development and use of the assessment of dementia awareness and person-centred care training tool in long-term care	Dementia (14713012)
C. Crerand, H. Kapa, J. Litteral, A. Dasilveira and M. Markey	2018	Adherence to orthodontic treatment in cleft lip/ palate populations: A survey of treatment providers	Cleft Palate-Craniofacial Journal
Ctri	2020	Effect of Ayurvedic drugs Durvadi Ghrita Nasya, Mukkadi Bidalaka and Rasayana Yoga internally for the treatment of diabetes related eye complications Diabetic Retinopathy	http://www.who.int/trialsearch/Trial2.aspx?TrialID=CTRI/2020/04/024798
R. J. Cure	2019	Experiences of the challenges of undertaking an orthodontic needs assessment within the National Health Service in England	J Orthod
S. L. Cutrona, R. S. Sadasivam, K. DeLaughter, A. Kamberi, J. E. Volkman, N. Cobb, G. H. Gilbert, M. N. Ray and T. K. Houston	2016	Online tobacco websites and online communities-who uses them and do users quit smoking? The quit-primo and national dental practice-based research network Hi-Quit studies	Transl Behav Med
L. R. Da Silva Assunção, P. D. Portella, F. C. Fraiz, M. C. F. Barbosa, L. C. M. De Lima, A. P. Pinheiro, A. F. Granville-Garcia and F. De Morais Ferreira	2023	Is oral health literacy associated with conceptions of care and behavior related to the prevention of COVID-19?	Brazilian Oral Research
S. Dadgar, M. Armin, A. Ebrahimpour, M. Moosazadeh, S. Yousefi and F. Sobouti	2019	Awareness of students in Mazandaran university of medical sciences about orthodontic treatment	Journal of Mazandaran University of Medical Sciences
E. Dagli, O. Elbek, U. P. Sonmez, M. Giiner, E. Evrengil, F. Yildiz and T. Gezer	2017	Symptoms reported by electronic-cigarettes users in social media	European Respiratory Journal
S. Dahal, N. K. Agrawal, G. K. Chaudhary, M. R. Maharjan, E. D. Walung and T. Kadel	2023	Analysis of smiling photograph; Operation US-Bangla Air Crash	Med Leg J
K. M. Dahir, M. Black, G. S. Gottesman, E. A. Imel, S. Mumm, C. M. Nichols and M. P. Whyte	2022	X-Linked Hypophosphatemia Caused by the Prevailing North American PHEX Variant c.*231A>G; Exon 13–15 Duplication Is Often Misdiagnosed as Ankylosing Spondylitis and Manifests in Both Men and Women	JBMR Plus
K. M. Dahir, M. Black, G. S. Gottesman, E. A. Imel, S. Mumm, C. M. Nichols and M. P. Whyte	2022	X-Linked Hypophosphatemia Caused by the Prevailing North American PHEX Variant c.*231A>G; Exon 13-15 Duplication Is Often Misdiagnosed as Ankylosing Spondylitis and Manifests in Both Men and Women	JBMR Plus
K. M. Dahir, M. Black, G. S. Gottesman, E. A. Imel, S. Mumm, C. M. Nichols and M. P. Whyte	2022	X-Linked Hypophosphatemia Caused by the Prevailing North American PHEX Variant c.*231A&gt;G; Exon 13–15 Duplication Is Often Misdiagnosed as Ankylosing Spondylitis and Manifests in Both Men and Women	JBMR Plus
Â. Dalla Nora, J. K. Knorst, L. D. Comim, D. N. O. Racki, L. S. Alves and J. Zenkner	2022	Self-perceived neighborhood factors and OHRQoL among adolescents: a population-based study in southern Brazil	Braz Oral Res
Ö. Daltaban and Z. Aytekin	2022	Fear and anxiety of COVID-19 in dental patients during the COVID-19 pandemic: A cross-sectional survey in Turkey	Dental and Medical Problems
M. P. Daly, J. White, J. Sanders and R. R. Kipping	2022	Women’s knowledge, attitudes and views of preconception health and intervention delivery methods: a cross-sectional survey	BMC Pregnancy and Childbirth
M. Daneshvar, T. F. Devji, A. B. Davis and M. A. White	2015	Oral health related quality of life: a novel metric targeted to young adults	J Public Health Dent
M. Dasgupta	2022	The Facebook and Reliance Jio Deal	Vision
N. R. Dash, A. A. Hasswan, J. M. Dias, N. Abdullah, M. A. Eladl, K. Khalaf, A. Farooq and S. Y. Guraya	2022	The educational use of social networking sites among medical and health sciences students: a cross campus interventional study	BMC medical education
N. R. Dash, A. A. Hasswan, J. M. Dias, N. Abdullah, M. A. Eladl, K. Khalaf, A. Farooq and S. Y. Guraya	2022	The educational use of social networking sites among medical and health sciences students: a cross campus interventional study	BMC Med Educ
N. R. Dash, A. A. Hasswan, J. M. Dias, N. Abdullah, M. A. Eladl, K. Khalaf, A. Farooq and S. Y. Guraya	2022	The educational use of social networking sites among medical and health sciences students: a cross campus interventional study	BMC Medical Education
C. de Araújo Teixeira Silva, J. M. Rebelo Vieira, M. A. Rebelo and M. V. Vettore	2015	The Association between Participation of Adolescents in Community Groups and Dental Caries in a Deprived Area in Brazil	Caries Res
L. C. de Assis, C. R. C. Guedine and P. H. B. de Carvalho	2020	Social media use and its association with disordered eating among nutrition science students	Jornal Brasileiro de Psiquiatria
J. C. De Gagne, E. Cho, S. S. Yamane, H. Jin, J. D. Nam and D. Jung	2021	Analysis of Cyberincivility in Posts by Health Professions Students: Descriptive Twitter Data Mining Study	JMIR Med Educ
J. C. De Gagne, H. K. Park, K. Hall, A. Woodward, S. Yamane and S. S. Kim	2019	Microlearning in Health Professions Education: Scoping Review	JMIR Med Educ
P. De Morais Sato, R. Do Manco Machado, J. M. S. Ricci, I. Giacomini, A. A. De Araújo Damasceno, B. Hatzlhoffer Lourenço and M. A. Cardoso	2022	PROMOTING HEALTHY COMPLEMENTARY FEEDING IN THE WESTERN BRAZILIAN AMAZON	Archives of Disease in Childhood
B. H. de Oliveira, B. M. Grisolia and A. P. Dos Santos	2016	Children's Toothbrushing Practices Recommended on the Internet by Pediatric Dentistry Associations	Pediatr Dent
A. J. de Oliveira Júnior, J. M. Oliveira, Y. P. Bretz and F. L. Mialhe	2023	Online social networks for prevention and promotion of oral health: a systematic review	Can J Dent Hyg
A. J. de Oliveira Júnior, J. M. Oliveira, Y. P. M. Bretz and F. L. Mialhe	2023	Online social networks for prevention and promotion of oral health: a systematic review	Canadian Journal of Dental Hygiene
R. de Paula Vargas, K. S. C. Naves, L. R. Paranhos, M. T. C. Vidigal, G. R. dos Reis and M. de Sousa Menezes	2022	Knowledge and practice of dentists in processing polishing points: A cross-sectional study	Journal of Esthetic and Restorative Dentistry
R. de Paula Vargas, K. S. C. Naves, L. R. Paranhos, M. T. C. Vidigal, G. R. Dos Reis and M. de Sousa Menezes	2022	Knowledge and practice of dentists in processing polishing points: A cross-sectional study	J Esthet Restor Dent
R. de Paula Vargas, K. S. C. Naves, L. R. Paranhos, M. T. C. Vidigal, G. R. Dos Reis and M. de Sousa Menezes	2022	Knowledge and practice of dentists in processing polishing points: A cross-sectional study	J Esthet Restor Dent
R. de Paula Vargas, K. S. C. Naves, L. R. Paranhos, M. T. C. Vidigal, G. R. dos Reis and M. de Sousa Menezes	2022	Knowledge and practice of dentists in processing polishing points: A cross-sectional study	Journal of Esthetic and Restorative Dentistry
T. L. de Peralta, O. F. Farrior, N. M. Flake, D. Gallagher, C. Susin and J. Valenza	2019	The Use of Social Media by Dental Students for Communication and Learning: Two Viewpoints: Viewpoint 1: Social Media Use Can Benefit Dental Students' Communication and Learning and Viewpoint 2: Potential Problems with Social Media Outweigh Their Benefits for Dental Education	J Dent Educ
C. DeBiase, L. Giblin-Scanlon, L. D. Boyd and J. Vineyard	2020	Knowledge, Attitudes and Practices of Dental Hygienists Regarding Diabetes Risk Assessments and Screenings	J Dent Hyg
M. Deghatipour, Z. Ghorbani, A. H. Mokhlesi, S. Ghanbari and M. Namdari	2021	Community-based interventions to reduce dental caries among 24-month old children: a pilot study of a field trial	BMC Oral Health
M. Deghatipour, Z. Ghorbani, A. H. Mokhlesi, S. Ghanbari and M. Namdari	2021	Community-based interventions to reduce dental caries among 24-month old children: a pilot study of a field trial	BMC oral health
M. Deghatipour, Z. Ghorbani, A. H. Mokhlesi, S. Ghanbari and M. Namdari	2021	Community-based interventions to reduce dental caries among 24-month old children: a pilot study of a field trial	BMC oral health
M. Deghatipour, Z. Ghorbani, A. H. Mokhlesi, S. Ghanbari and M. Namdari	2022	Effect of oral health promotion interventions on pregnant women dental caries: a field trial	BMC oral health
M. Deghatipour, Z. Ghorbani, A. H. Mokhlesi, S. Ghanbari and M. Namdari	2022	Effect of oral health promotion interventions on pregnant women dental caries: a field trial	BMC Oral Health
M. Deghatipour, Z. Ghorbani, A. H. Mokhlesi, S. Ghanbari and M. Namdari	2022	Effect of oral health promotion interventions on pregnant women dental caries: a field trial	BMC Oral Health
M. Deghatipour, Z. Ghorbani, A. H. Mokhlesi, S. Ghanbari and M. Namdari	2022	Effect of oral health promotion interventions on pregnant women dental caries: a field trial	BMC oral health
M. Deghatipour, Z. Ghorbani and M. Namdari	2019	Community-based interventions to reduce dental caries among 24-months children	Journal of dental research
S. M. Delgado-Castillo, S. Miguel-Soto, K. J. Atoche-Socola and L. E. Arriola-Guillén	2022	Revolution in modern teaching in dentistry since the appearance of the COVID-19 pandemic: A review	Dental and Medical Problems
S. M. Delgado-Castillo, S. Miguel-Soto, K. J. Atoche-Socola and L. E. Arriola-Guillén	2022	Revolution in modern teaching in dentistry since the appearance of the COVID-19 pandemic: A review	Dent Med Probl
S. M. Delgado-Castillo, S. Miguel-Soto, K. J. Atoche-Socola and L. E. Arriola-Guillén	2022	Revolution in modern teaching in dentistry since the appearance of the COVID-19 pandemic: A review	Dental and Medical Problems
K. Delli, C. Livas, F. K. L. Spijkervet and A. Vissink	2017	Measuring the social impact of dental research: An insight into the most influential articles on the Web	Oral Dis
J. Delrue, B. Soenens, S. Morbée, M. Vansteenkiste and L. Haerens	2019	Do athletes' responses to coach autonomy support and control depend on the situation and athletes' personal motivation?	Psychology of sport and exercise
S. C. Deogade, S. Saxena and P. Mishra	2017	Adverse health effects and unhealthy behaviors among dental undergraduates surfing social networking sites	Ind Psychiatry J
M. L. C. Depaermentier, M. Kempf, E. Bánffy and K. W. Alt	2020	Tracing mobility patterns through the 6th-5th millennia BC in the Carpathian Basin with strontium and oxygen stable isotope analyses	PLoS One
S. Desai, A. D'Cruz, S. Shashtri and R. Badwe	2015	Tobacco related oral cancer prevention and early detection drives in India led to significant reduction in mortality rate over a decade	Head and Neck
J. Dettbarn-Reggentin, H. Reggentin and V. Göbel	2019	ZahnRad: Dentist house-calls for oral health maintenance of caredependent patients in rural areas of Northern Bavaria, Germany	European Geriatric Medicine
C. Dewshi	2021	Dentistry on TikTok - oh no	Br Dent J
N. Dhanabal, P. Govindaraju, S. Kumar, R. K. Mrthyunjeya, K. T. Tom and D. Pradhan	2021	Perception of Dental Students of Karnataka on Effectiveness of e-Learning during Covid-19 Pandemic - A Questionnaire Based Survey	Journal of Young Pharmacists
V. Dhar	2018	Social Media and Its Implications in Pediatric Dentistry	Pediatr Dent
F. Di Spirito, A. Amato, F. D’Ambrosio, D. Cannatà, M. P. Di Palo, N. Coppola and M. Amato	2023	HPV-Related Oral Lesions: YouTube Videos Suitability for Preventive Interventions including Mass-Reach Health Communication and Promotion of HPV Vaccination	International Journal of Environmental Research and Public Health
F. Di Spirito, A. Amato, F. D'Ambrosio, D. Cannatà, M. P. Di Palo, N. Coppola and M. Amato	2023	HPV-Related Oral Lesions: YouTube Videos Suitability for Preventive Interventions including Mass-Reach Health Communication and Promotion of HPV Vaccination	Int J Environ Res Public Health
F. Di Spirito, F. Giordano, M. P. Di Palo, D. Cannatà, M. Orio, N. Coppola and R. Santoro	2023	Reliability and Accuracy of YouTube Peri-Implantitis Videos as an Educational Source for Patients in Population-Based Prevention Strategies	Healthcare (Basel)
K. R. Diamond, J. R. Gurenlian and J. Freudenthal	2019	Use of Social Media for Out-of-Class Communication to Enhance Learning: A pilot study	J Dent Hyg
M. A. Dias da Silva, A. C. Pereira, S. Vital, R. Mariño, A. Ghanim, M. C. Skelton-Macedo, A. Kavadella, A. Kakaboura, S. E. Uribe, I. Johnson, D. Dalessandri and A. D. Walmsley	2022	Online videos: The hidden curriculum	European journal of dental education : official journal of the Association for Dental Education in Europe
M. A. Dias da Silva, A. C. Pereira, S. Vital, R. Mariño, A. Ghanim, M. C. Skelton-Macedo, A. Kavadella, A. Kakaboura, S. E. Uribe, I. Johnson, D. Dalessandri and A. D. Walmsley	2022	Online videos: The hidden curriculum	Eur J Dent Educ
M. A. Dias da Silva, A. C. Pereira, S. Vital, R. Mariño, A. Ghanim, M. C. Skelton-Macedo, A. Kavadella, A. Kakaboura, S. E. Uribe, I. Johnson, D. Dalessandri and A. D. Walmsley	2022	Online videos: The hidden curriculum	Eur J Dent Educ
M. A. Dias da Silva, A. C. Pereira, S. Vital, R. Mariño, A. Ghanim, M. C. Skelton-Macedo, A. Kavadella, A. Kakaboura, S. E. Uribe, I. Johnson, D. Dalessandri and A. D. Walmsley	2022	Online videos: The hidden curriculum	European Journal of Dental Education
M. A. Dias da Silva, A. C. Pereira and A. D. Walmsley	2019	Who is providing dental education content via YouTube?	Br Dent J
M. A. Dias da Silva, A. C. Pereira and A. D. Walmsley	2019	The availability of open-access videos offered by dental schools	Eur J Dent Educ
M. A. Dias da Silva and A. D. Walmsley	2019	Fake news and dental education	Br Dent J
J. Diaz, L. D. Boyd, L. Giblin-Scanlon, R. Smethers and J. Vineyard	2022	Experiences and characteristics of men working in dental hygiene	International journal of dental hygiene
J. Diaz, L. D. Boyd, L. Giblin-Scanlon, R. Smethers and J. Vineyard	2022	Experiences and characteristics of men working in dental hygiene	Int J Dent Hyg
J. Diaz, L. D. Boyd, L. Giblin-Scanlon, R. Smethers and J. Vineyard	2022	Experiences and characteristics of men working in dental hygiene	Int J Dent Hyg
J. Diaz, L. D. Boyd, L. Giblin-Scanlon, R. Smethers and J. Vineyard	2022	Experiences and characteristics of men working in dental hygiene	International Journal of Dental Hygiene
J. Diaz, L. D. Boyd, L. Giblin-Scanlon and R. D. Smethers	2021	Work Experiences of Male Dental Hygienists: A qualitative study	J Dent Hyg
A. Díaz-Rodríguez, J. Limeres-Posse, R. Albuquerque, V. Brailo, R. Cook, J. C. Fricain, G. Lodi, L. Monteiro, L. Silva, B. Carey and M. Diniz-Freitas	2023	Assessment of the quality of oral biopsy procedure videos shared on YouTube	Oral Dis
S. N. Dieng, A. Kanouté, S. Azogui-Levy and P. Lombrail	2023	Determinants of maternal and household social inequalities of dental caries among Senegalese children in the Department of Pikine	Pan Afr Med J
S. N. Dieng, A. Kanouté, P. Lombrail, M. Diouf and S. Azogui-Levy	2022	Characteristics of oral health literacy in Senegal: A cross-sec-tional study among women in the Department of Pikine	Journal of Public Health in Africa
S. N. Dieng, A. Kanouté, P. Lombrail, M. Diouf and S. Azogui-Levy	2022	Characteristics of oral health literacy in Senegal: A cross-sectional study among women in the Department of Pikine	J Public Health Afr
S. N. Dieng, A. Kanouté, P. Lombrail, M. Diouf and S. Azogui-Levy	2022	Characteristics of oral health literacy in Senegal: A cross-sec-tional study among women in the Department of Pikine	Journal of Public Health in Africa
S. N. Digiacomo Sarwer-Foner, J. Copetti Barasuol and R. de Sousa Vieira	2021	Impact of social media on the 4 oral hygiene habits of children and adolescents: a randomized controlled clinical trial	General dentistry
N. Dinani, M. Patel and S. George	2017	Nail cosmetics: A historical perspective	British Journal of Dermatology
T. Diogo Lima, L. Lima Pelozo, S. A. M. Corona, C. Souza Miranda and A. E. Souza-Gabriel	2022	The COVID-19 outbreak on dental practice in State of São Paulo, Brazil	International Journal of Environmental Health Research
J. Dizon and S. Park	2017	Use of internet resources for learning by health professions students	Journal of the American Pharmacists Association
E. Dobson, P. Patel and P. Neville	2019	Perceptions of e-professionalism among dental students: a UK dental school study	Br Dent J
M. C. Domanski and N. Cavale	2012	Self-reported "worth it" rating of aesthetic surgery in social media	Aesthetic Plast Surg
E. Donaldson, T. Howe, L. Holdsworth and V. Webster	2017	The National Elf Service: Online engagement or a brief encounter?	Physiotherapy (United Kingdom)
C. C. Donnell, L. F. Iafrate and S. W. Worthington	2022	The 'five star' fallacy: an analysis of online reviews and testimonials of dental practices in Northern England	British dental journal
C. C. Donnell, L. F. Iafrate and S. W. Worthington	2022	The 'five star' fallacy: an analysis of online reviews and testimonials of dental practices in Northern England	Br Dent J
C. C. Donnell, L. F. Iafrate and S. W. Worthington	2022	The 'five star' fallacy: an analysis of online reviews and testimonials of dental practices in Northern England	British Dental Journal
C. C. Donnell, L. R. Thomas and J. I. Foley	2022	Mind the 'GAPP': a pre-graduation assessment of preparedness for practice amid a pandemic	British dental journal
C. C. Donnell, L. R. Thomas and J. I. Foley	2022	Mind the 'GAPP': a pre-graduation assessment of preparedness for practice amid a pandemic	British Dental Journal
C. C. Donnell, J. J. Woolley and S. W. Worthington	2021	Advertising and facial aesthetics in primary care: how compliant are practice websites and social media with published guidance?	Br Dent J
C. Donohue and I. Sohanpal	2014	Reducing nasal trauma from nasal intubation-a survey of current practice	Anaesthesia
C. Donohue and I. Sohanpal	2014	Reducing nasal trauma from nasal intubation-a survey of current practice	Anaesthesia
R. G. Dorfman, E. E. Vaca, E. Mahmood, N. A. Fine and C. F. Schierle	2018	Plastic Surgery-Related Hashtag Utilization on Instagram: Implications for Education and Marketing	Aesthet Surg J
J. L. dos Santos, R. C. Ferreira, L. de Paula Amorim, A. R. S. Santos, A. P. G. Chiari and M. I. B. Senna	2021	Oral health indicators and sociodemographic factors in Brazil from 2008 to 2015	Revista de saude publica
A. Doubleday	2014	The social network: How are students communicating outside of the classroom?	FASEB Journal
N. K. M. Douglas, M. Scholz, M. A. Myers, S. M. Rae, A. Elmansouri, S. Hall and S. Border	2019	Reviewing the Role of Instagram in Education: Can a Photo Sharing Application Deliver Benefits to Medical and Dental Anatomy Education?	Med Sci Educ
I. F. Dragan, T. Hamza and M. McAndrew	2021	Integrating digital scholarship in dental education: Why, what, and how?	J Dent Educ
I. F. Dragan, T. Hamza and M. McAndrew	2022	Integrating digital scholarship in dental education: Why, what, and how?	J Dent Educ
I. F. Dragan, T. Hamza and M. McAndrew	2022	Integrating digital scholarship in dental education: Why, what, and how?	Journal of Dental Education
L. F. Drager, D. V. Pachito, C. R. C. Moreno, A. R. Tavares, S. G. Conway, M. Assis, D. A. Sguillar, G. A. Moreira, A. Bacelar and P. R. Genta	2022	Insomnia episodes, new-onset pharmacological treatments, and other sleep disturbances during the COVID-19 pandemic: a nationwide cross-sectional study in Brazilian health care professionals	Journal of Clinical Sleep Medicine
J. R. Draugalis, M. S. Medina, J. N. Taylor, C. M. Plaza and E. J. Lopez	2022	An Update on the Progress Toward Gender Equity in US Academic Pharmacy	American journal of pharmaceutical education
J. R. Draugalis, M. S. Medina, J. N. Taylor, C. M. Plaza and E. J. Lopez	2022	An Update on the Progress Toward Gender Equity in US Academic Pharmacy	Am J Pharm Educ
J. R. Draugalis, M. S. Medina, J. N. Taylor, C. M. Plaza and E. J. Lopez	2022	An Update on the Progress Toward Gender Equity in US Academic Pharmacy	Am J Pharm Educ
D. A. Drown, L. J. Giblin-Scanlon, J. Vineyard, D. Smallidge and C. Dominick	2018	Dental Hygienists' Knowledge, Attitudes and Practice for Patients with Dental Anxiety	J Dent Hyg
D. Duijster, G. H. Verrips and C. van Loveren	2014	The role of family functioning in childhood dental caries	Community Dent Oral Epidemiol
C. Duman	2020	YouTube™ quality as a source for parent education about the oral hygiene of children	Int J Dent Hyg
N. Durrant, C. Johnston and W. Stephenson	2022	BARRIERS TO HEALTHCARE FOR UNACCOMPANIED ASYLUM SEEKERS	Archives of Disease in Childhood
R. B. R. dznfh	2018	Effect of social media on oral hygiene habits in children	https://trialsearch.who.int/Trial2.aspx?TrialID=RBR-3dznfh
M. E.al-Samaray, H. M. Al-Somaiday, A. M. Al-Samydai and R. O. Yousif	2020	Herbal dental products: The impact of social media on consumers’ behaviour	Indian Journal of Public Health Research and Development
D. Edwards, O. Bailey, S. J. Stone and H. Duncan	2021	How is carious pulp exposure and symptomatic irreversible pulpitis managed in UK primary dental care?	Int Endod J
E. Egil and G. A. Şallı	2020	Youtube as a source of information on fluoride therapy	Fluoride
P. Eickholz, P. Winkler, I. Elez, G. Slutzkey and M. Saminsky	2022	Common practices of dental implants maintenance among dental hygiene professionals in Israel and Germany	International journal of dental hygiene
P. Eickholz, P. Winkler, I. Elez, G. Slutzkey and M. Saminsky	2022	Common practices of dental implants maintenance among dental hygiene professionals in Israel and Germany	Int J Dent Hyg
P. Eickholz, P. Winkler, I. Elez, G. Slutzkey and M. Saminsky	2022	Common practices of dental implants maintenance among dental hygiene professionals in Israel and Germany	International Journal of Dental Hygiene
P. Eickholz, P. Winkler, I. Elez, G. Slutzkey and M. Saminsky	2023	Common practices of dental implants maintenance among dental hygiene professionals in Israel and Germany	Int J Dent Hyg
P. Eickholz, P. Winkler, I. Elez, G. Slutzkey and M. Saminsky	2023	Common practices of dental implants maintenance among dental hygiene professionals in Israel and Germany	International Journal of Dental Hygiene
W. Eik Filho, L. P. Bonjorno, A. J. M. Franco, M. L. A. Dos Santos, E. M. De Souza and S. S. Marcon	2016	Evaluation, intervention, and follow-up of patients with diabetes in a primary health care setting in Brazil: the importance of a specialized mobile consultancy	Diabetology & metabolic syndrome
S. Ekins, J. Wood, L. Sames, A. Moore and A. M. Clark	2014	Creating champions for open source rare disease drug discovery with an app	Molecular Genetics and Metabolism
M. El Homossany, G. Alrowaily, W. Allugmani, W. Abo-Atwan, R. Al-Sulaiman, O. Al-Mofareh, A. Alharbi and A. Almuqrin	2021	COVID-19-related anxiety among dental students in two dental schools in Saudi Arabia	Journal of Pharmacy and Bioallied Sciences
M. El Homossany, G. S. Alrowaily, W. A. Allugmani, W. K. Abo-Atwan, R. A. Al-Sulaiman, O. M. Al-Mofareh, A. S. Alharbi and A. D. Almuqrin	2021	COVID-19-Related Anxiety among Dental Students in Two Dental Schools in Saudi Arabia	J Pharm Bioallied Sci
M. El Tantawi, A. Al-Ansari, A. AlSubaie, A. Fathy, N. M. Aly and A. S. Mohamed	2018	Reach of Messages in a Dental Twitter Network: Cohort Study Examining User Popularity, Communication Pattern, and Network Structure	J Med Internet Res
M. El Tantawi, E. Bakhurji, A. Al-Ansari, A. AlSubaie, H. A. Al Subaie and A. AlAli	2019	Indicators of adolescents' preference to receive oral health information using social media	Acta Odontol Scand
M. El Tantawi, A. Fathy, M. Alsafi and A. Al-Ansari	2016	Gender differences in authorship collaboration patterns: The experience of a dental school in a developing country	Journal of Women's Health
M. M. El Tantawi, M. K. El Kashlan and Y. M. Saeed	2013	Assessment of the efficacy of second life, a virtual learning environment, in dental education	J Dent Educ
R. K. Elghazawy, K. A. Shams and M. O. Wassel	2021	Prevention of Infective Endocarditis of Oral Origin in Children: A Call for Pediatric Dentists-Pediatric Cardiologists' Collaboration in Egypt	The journal of contemporary dental practice
A. Elhadi, I. Alhudiri, A. Elmarghani, M. Elhadi, A. Msherghi, A. Buhmeida, N. Enattah and A. Elzagheid	2020	Assessment of knowledge and attitude towards biobanks among healthcare students and their willingness to donate biospecimens in Libya	European Journal of Human Genetics
Y. A. M. Elhadi, H. M. H. Mohamed, A. Ahmed, I. H. Haroun, M. H. Hag, E. Farouk, M. Almadani, A. E. Mohamed, M. F. Adam, O. S. Abdelhamed, E. B. Salih, S. K. Mohamed and M. O. O. Sanosi	2022	Workplace violence against healthcare workers during the COVID-19 pandemic in Sudan: A cross-sectional study	Public Health Chall
K. Elhennawy, J. Krois, P. G. Jost-Brinkmann and F. Schwendicke	2019	Outcome and comparator choice in molar incisor hypomineralisation (MIH) intervention studies: a systematic review and social network analysis	BMJ Open
B. K. Eliacik	2021	Topical Fluoride Applications Related Posts Analysis on Twitter Using Natural Language Processing	Oral Health Prev Dent
S. Eliyas, A. Al-Khayatt, R. W. Porter and P. Briggs	2013	Dental extractions prior to radiotherapy to the jaws for reducing post-radiotherapy dental complications	Cochrane Database Syst Rev
R. ElKarmi, A. Aljafari, H. Eldali and M. T. Hosey	2019	Do expectant mothers know how early childhood caries can be prevented? A cross-sectional study	Eur Arch Paediatr Dent
R. ElKarmi, Y. Hassona, D. Taimeh and C. Scully	2017	YouTube as a source for parents' education on early childhood caries	Int J Paediatr Dent
A. D. Elmali, Y. Akinci, M. Sohtaoglu Sevindik, A. Gunduz, N. Uzun Adatepe, F. Karaali Savrun and M. Erdemir Kiziltan	2018	Pain and fatigue in PMP22 related neuropathies: Comparison of HNPP and CMT type 1A with healthy controls	European Journal of Neurology
R. ElNaghy, R. Al-Qawasmi and M. Hasanin	2023	Does using mobile applications and social media-based interventions induce beneficial behavioral changes among orthodontic patients?	Evid Based Dent
R. ElNaghy, R. Al-Qawasmi and M. Hasanin	2023	Does using mobile applications and social media-based interventions induce beneficial behavioral changes among orthodontic patients?	Evidence-Based Dentistry
C. P. M. Elsenberg, S. Sidiqi and Y. A. B. Buunk-Werkhoven	2021	Halitosis, what experiences and methods apply Dutch dental hygienists	Int J Dent Hyg
C. P. M. Elsenberg, S. Sidiqi and Y. A. B. Buunk-Werkhoven	2022	Halitosis, what experiences and methods apply Dutch dental hygienists	International journal of dental hygiene
C. P. M. Elsenberg, S. Sidiqi and Y. A. B. Buunk-Werkhoven	2022	Halitosis, what experiences and methods apply Dutch dental hygienists	Int J Dent Hyg
C. P. M. Elsenberg, S. Sidiqi and Y. A. B. Buunk-Werkhoven	2022	Halitosis, what experiences and methods apply Dutch dental hygienists	International Journal of Dental Hygiene
C. P. M. Elsenberg, S. Sidiqi and Y. A. B. Buunk-Werkhoven	2022	Halitosis, what experiences and methods apply Dutch dental hygienists	International Journal of Dental Hygiene
M. E. Eltahir, N. R. Alsalhi and S. S. Al-Qatawneh	2022	Implementation of E-exams during the COVID-19 pandemic: A quantitative study in higher education	PLoS ONE
N. El-Wakeel and N. Ezzeldin	2022	Diagnostic errors in Dentistry, opinions of egyptian dental teaching staff, a cross-sectional study	BMC Oral Health
M. Emmert, F. Halling and F. Meier	2015	Evaluations of dentists on a German physician rating Website: an analysis of the ratings	J Med Internet Res
R. Emmott, S. K. Barber and W. Thompson	2021	Antibiotics and toothache: a social media review	Int J Pharm Pract
A. Engwerda, W. S. Kerstjens-Frederikse, N. Corsten-Janssen, T. Dijkhuizen and C. M. A. van Ravenswaaij-Arts	2023	The phenotypic spectrum of terminal 6q deletions based on a large cohort derived from social media and literature: a prominent role for DLL1	Orphanet J Rare Dis
A. Engwerda, W. S. Kerstjens-Frederikse, N. Corsten-Janssen, T. Dijkhuizen and C. M. A. van Ravenswaaij-Arts	2023	The phenotypic spectrum of terminal 6q deletions based on a large cohort derived from social media and literature: a prominent role for DLL1	Orphanet Journal of Rare Diseases
G. N. Erkan and M. E. Önder	2022	Is YouTube® Adequate as a Source of Patient Information for Intravenous Sedation in Dentistry?	Journal of Consumer Health on the Internet
A. T. Erturk-Avunduk and E. Delikan	2022	Evaluation of the quality of YouTube™ videos about pit and fissure sealant applications	Int J Dent Hyg
A. T. Erturk-Avunduk and E. Delikan	2023	Evaluation of the quality of YouTube™ videos about pit and fissure sealant applications	Int J Dent Hyg
N. Eslamiamirabadi, N. Mostafa Nurelhuda, B. Nicolau and M. E. Macdonald	2022	Advancing a programme theory for community-level oral health promotion programmes for humanitarian migrants: a realist review protocol	BMJ Open
N. Eslamiamirabadi, N. Mostafa Nurelhuda, B. Nicolau and M. E. Macdonald	2022	Advancing a programme theory for community-level oral health promotion programmes for humanitarian migrants: A realist review protocol	BMJ Open
N. Eslamiamirabadi, N. Mostafa Nurelhuda, B. Nicolau and M. E. Macdonald	2022	Advancing a programme theory for community-level oral health promotion programmes for humanitarian migrants: A realist review protocol	BMJ Open
E. Evans, L. B. Gory and A. O'Kane	2022	TikTok: An Opportunity for Antibiotic Education?	Innov Pharm
A. J. Expósito-Delgado, V. Ausina-Márquez, M. V. Mateos-Moreno, E. Martínez-Sanz, M. Del Carmen Trullols-Casas, M. E. Llamas-Ortuño, J. M. Blanco-González, T. Almerich-Torres, M. Bravo and Y. Martínez-Beneyto	2021	Delivery of Health Care by Spanish Dental Hygienists in Private and Public Dental Services during the COVID-19 De-Escalation Phase (June 2020): A Cross-Sectional Study	Int J Environ Res Public Health
N. H. Fadhil, A. F. Mahdee and A. H. Ali	2021	Strategies of carious tissue removal in deep carious lesions among dentists in iraq: Online based survey study	Medico-Legal Update
C. M. Faggion, Jr.	2020	The (in)adequacy of translational research in dentistry	Eur J Oral Sci
A. Fahim, S. Rehman, F. Fayyaz, M. Javed, M. A. Alam, S. Rana, F. H. Jafari and M. K. Alam	2021	Identification of Preferred Learning Style of Medical and Dental Students Using VARK Questionnaire	Biomed Res Int
S. Fan, Z. Liu, Z. Luo, M. Yu, L. Ouyang, H. Gong, Y. Ding, P. Li, T. Yuan, Y. Zhou and et al.	2020	Effect of availability of HIV self-Testing on HIV testing frequency among men who have sex with men attending university in China (UniTest): protocol of a stepped-wedge randomized controlled trial	BMC infectious diseases
Y. Fan, H. Lyu, J. Xiao and J. Luo	2022	American Twitter users revealed social determinant-related oral health disparities amid the COVID-19 pandemic	Quintessence Int
Y. Fan, H. Lyu, J. Xiao and J. Luo	2023	American Twitter users revealed social determinant-related oral health disparities amid the COVID-19 pandemic	Quintessence Int
Y. Fan, H. Lyu, J. Xiao and J. Luo	2023	American Twitter users revealed social determinant-related oral health disparities amid the COVID-19 pandemic	Quintessence International
E. F. Fang, C. Xie, J. A. Schenkel, C. Wu, Q. Long, H. Cui, Y. Aman, J. Frank, J. Liao, H. Zou, N. Y. Wang, J. Wu, X. Liu, T. Li, Y. Fang, Z. Niu, G. Yang, J. Hong, Q. Wang, G. Chen, J. Li, H. Z. Chen, L. Kang, H. Su, B. C. Gilmour, X. Zhu, H. Jiang, N. He, J. Tao, S. X. Leng, T. Tong and J. Woo	2020	A research agenda for ageing in China in the 21st century (2nd edition): Focusing on basic and translational research, long-term care, policy and social networks	Ageing Res Rev
B. Farahi	2022	AI-Controlled Robot Masks: Resisting Patriarchal Oppression	Architectural Design
M. Faraz, F. Yeroshalmi, K. S. Margulis and V. Badner	2018	What Makes a Great Resident: A Perspective of Pediatric Dentistry Program Directors and Residents	Pediatr Dent
B. Fatani, S. F. Alrumayyan, R. M. Alsubaie, M. S. Alhussayen, O. A. Alharbi, R. F. Alsaleh and A. Al-Safadi	2023	Factors Affecting the Choice of Implant Specialists Among the Saudi Population: A Cross-Sectional Study	Cureus
M. Faughnan	2016	Promoting water instead of sugary drinks: A multifaceted approach	Irish Journal of Medical Science
M. C. P. Feitosa, D. Garib, R. de Cássia Moura Carvalho Lauris, A. P. Q. Herkrath and M. V. Vettore	2022	The impact of orthognathic surgery on quality of life in individuals with oral clefts	Eur J Orthod
M. C. P. Feitosa, D. Garib, R. De Cássia Moura Carvalho Lauris, A. P. Q. Herkrath and M. V. Vettore	2022	The impact of orthognathic surgery on quality of life in individuals with oral clefts	European Journal of Orthodontics
D. M. Ferreira, J. K. Knorst, G. R. Menegazzo, G. B. Bolsson and T. M. Ardenghi	2021	Effect of individual and neighborhood social capital on gingival bleeding in children: a 7-year cohort study	Journal of periodontology
K. Finn, D. Moore, Y. Dailey and W. Thompson	2023	The use of oral benzodiazepines for the management of dental anxiety: a web-based survey of UK dentists	Br Dent J
M. Fioravanti, G. Di Giorgio, R. Amato, M. Bossù, V. Luzzi, G. Ierardo, A. Polimeni and I. Vozza	2022	Baby Food and Oral Health: Knowledge of the Existing Interaction	International Journal of Environmental Research and Public Health
M. Fioravanti, G. Di Giorgio, R. Amato, M. Bossù, V. Luzzi, G. Ierardo, A. Polimeni and I. Vozza	2022	Baby Food and Oral Health: Knowledge of the Existing Interaction	Int J Environ Res Public Health
M. Fioravanti, G. Di Giorgio, R. Amato, M. Bossù, V. Luzzi, G. Ierardo, A. Polimeni and I. Vozza	2022	Baby Food and Oral Health: Knowledge of the Existing Interaction	International Journal of Environmental Research and Public Health
L. Fiorillo, L. Laino, R. De Stefano, C. D'Amico, S. Bocchieri, G. Amoroso, G. Isola and G. Cervino	2019	Dental Whitening Gels: Strengths and Weaknesses of an Increasingly Used Method	Gels
H. Fontanini, Z. Marshman and M. Vettore	2015	Social support and social network as intermediary social determinants of dental caries in adolescents	Community Dent Oral Epidemiol
A. Fouasson-Chailloux, P. Daley, P. Menu, R. Gross and M. Dauty	2022	Social Media in Health Studies: A Systematic Review of Comparative Learning Methods	Int J Environ Res Public Health
A. Fouasson-Chailloux, P. Daley, P. Menu, R. Gross and M. Dauty	2022	Social Media in Health Studies: A Systematic Review of Comparative Learning Methods	International Journal of Environmental Research and Public Health
C. N. Fowler, T. Haney and M. Lemaster	2016	Helping Dementia Caregivers Through Technology	Home Healthc Now
K. Fox and P. Singh	2021	What are dental professionals posting on Facebook? A cross-sectional content analysis	J Orthod
K. Fox and P. Singh	2022	What are dental professionals posting on Facebook? A cross-sectional content analysis	Journal of orthodontics
K. Fox and P. Singh	2022	What are dental professionals posting on Facebook? A cross-sectional content analysis	J Orthod
K. Fox and P. Singh	2022	What are dental professionals posting on Facebook? A cross-sectional content analysis	Journal of Orthodontics
M. Franco and L. Pais	2017	Exploring the advantages of using social network sites (SNSs) in dental medicine organisations	Int J Health Care Qual Assur
R. Franco, A. Franco, R. F. da Silva, P. H. V. Pinto and R. H. Alves da Silva	2022	Use of non-clinical smile images for human identification: a systematic review	J Forensic Odontostomatol
R. P. A. V. Franco, A. Franco, R. F. da Silva, P. H. V. Pinto and R. H. Alves da Silva	2022	Use of non-clinical smile images for human identification: a systematic review	The Journal of forensic odonto-stomatology
R. P. A. V. Franco, A. Franco, R. F. da Silva, P. H. V. Pinto and R. H. A. da Silva	2022	Use of non-clinical smile images for human identification: a systematic review	Journal of Forensic Odonto-Stomatology
H. J. François Dengah, A. Falcão and N. Henderson	2022	Doing Gender in Brazil: An Examination of the Motivations for Cultural Consonance	Ethos
S. Frank, A. Liaqat, H. Nasar, M. Qasim, A. Shiraz, G. Hawksworth, S. Afzal and P. Howard	2019	Public perceptions of antimicrobial resistance following the Keep Antibiotics Working national antimicrobial campaign	International Journal of Pharmacy Practice
L. Fraticelli, C. Smentek, D. Tardivo, J. Masson, C. Clément, S. Roy, C. Dussart, D. Bourgeois and F. Carrouel	2021	Characterizing the Content Related to Oral Health Education on TikTok	Int J Environ Res Public Health
T. Frawley, N. Parkin, J. Kettle, S. Longstaff and P. Benson	2022	Young people's experiences of orthodontic retainers: A qualitative study	Journal of orthodontics
T. Frawley, N. Parkin, J. Kettle, S. Longstaff and P. Benson	2022	Young people's experiences of orthodontic retainers: A qualitative study	J Orthod
T. Frawley, N. Parkin, J. Kettle, S. Longstaff and P. Benson	2022	Young people's experiences of orthodontic retainers: A qualitative study	J Orthod
T. Frawley, N. Parkin, J. Kettle, S. Longstaff and P. Benson	2022	Young people’s experiences of orthodontic retainers: A qualitative study	Journal of Orthodontics
Y. Freire, M. G. Sánchez, A. Suárez, G. Joves, M. Nowak and V. Díaz-Flores García	2023	Influence of the use of social media on patients changing dental practice: a web-based questionnaire study	BMC Oral Health
M. W. Fu, A. Kalaichelvan, L. S. Liebman and L. E. Burns	2021	Exploring predoctoral dental student use of YouTube as a learning tool for clinical endodontic procedures	J Dent Educ
M. W. Fu, A. Kalaichelvan, L. S. Liebman and L. E. Burns	2022	Exploring predoctoral dental student use of YouTube as a learning tool for clinical endodontic procedures	Journal of dental education
M. W. Fu, A. Kalaichelvan, L. S. Liebman and L. E. Burns	2022	Exploring predoctoral dental student use of YouTube as a learning tool for clinical endodontic procedures	J Dent Educ
M. W. Fu, A. Kalaichelvan, L. S. Liebman and L. E. Burns	2022	Exploring predoctoral dental student use of YouTube as a learning tool for clinical endodontic procedures	Journal of Dental Education
L. V. Gabis, O. L. Attia, M. Goldman, N. Barak, P. Tefera, S. Shefer, M. Shaham and T. Lerman-Sagie	2022	The myth of vaccination and autism spectrum	European Journal of Paediatric Neurology
L. V. Gabis, O. L. Attia, M. Goldman, N. Barak, P. Tefera, S. Shefer, M. Shaham and T. Lerman-Sagie	2022	The myth of vaccination and autism spectrum	European Journal of Paediatric Neurology
B. Gaffar, F. A. Farooqi, M. A. Nazir, E. Bakhurji, K. S. Al-Khalifa, M. Alhareky and J. I. Virtanen	2022	Oral health-related interdisciplinary practices among healthcare professionals in Saudi Arabia: Does integrated care exist?	BMC Oral Health
B. Gaffar, F. A. Farooqi, M. A. Nazir, E. Bakhurji, K. S. Al-Khalifa, M. Alhareky and J. I. Virtanen	2022	Oral health-related interdisciplinary practices among healthcare professionals in Saudi Arabia: Does integrated care exist?	BMC Oral Health
B. Gaffar, F. A. Farooqi, M. A. Nazir, E. Bakhurji, K. S. Al-Khalifa, M. Alhareky and J. I. Virtanen	2022	Oral health-related interdisciplinary practices among healthcare professionals in Saudi Arabia: Does integrated care exist?	BMC Oral Health
P. Galanis, I. Moisoglou, I. Vraka, O. Siskou, O. Konstantakopoulou, A. Katsiroumpa and D. Kaitelidou	2022	Predictors of COVID-19 Vaccine Uptake in Healthcare Workers: A Cross-Sectional Study in Greece	Journal of Occupational and Environmental Medicine
N. M. Galindo Neto, G. G. M. Sá, J. C. N. Pereira, L. U. Barbosa, A. H. B. Henriques and L. M. Barros	2021	COVID-19: comments on official social network of the Ministry of Health about action Brazil Count on Me	Rev Gaucha Enferm
J. E. Gallagher, F. B. Colonio-Salazar and S. White	2021	Supporting dentists' health and wellbeing - a qualitative study of coping strategies in 'normal times'	Br Dent J
S. Gallegati, L. Aquilanti, V. Temperini, G. Polinesi and G. Rappelli	2021	The Impact of Coronavirus Information-Seeking Behavior on Dental Care Access: A Cross-Sectional Questionnaire-Based Study	Int J Environ Res Public Health
E. Gambarini, M. Galli, D. Di Nardo, G. Miccoli, S. Patil, S. Bhandi, M. Giovarruscio, L. Testarelli and G. Gambarini	2020	A Survey on Perceived COVID-19 Risk in Dentistry and the Possible Use of Rapid Tests	J Contemp Dent Pract
A. Ganesh, M. S. Muthu, R. Padmanabhan and S. Nuvvula	2022	Association of Sleep-Time Feeding Practices with Early Childhood Caries: A Case-Control Study	Caries research
X. Gao, S. H. Hamzah, C. K. Yiu, C. McGrath and N. M. King	2013	Dental fear and anxiety in children and adolescents: qualitative study using YouTube	J Med Internet Res
J. Garcia, P. W. Colson, C. Parker and J. S. Hirsch	2015	Passing the baton: community-based ethnography to design a randomized clinical trial on the effectiveness of oral pre-exposure prophylaxis for HIV prevention among Black men who have sex with men	Contemporary clinical trials
D. Garcovich, V. Ausina Marquez and M. Adobes Martin	2020	The online attention to research in periodontology: An Altmetric study on the most discussed articles on the web	J Clin Periodontol
D. Garcovich, A. Zhou Wu, A. M. Sanchez Sucar and M. Adobes Martin	2020	The online attention to orthodontic research: an Altmetric analysis of the orthodontic journals indexed in the journal citation reports from 2014 to 2018	Prog Orthod
B. Garrido, L. L. R. Vitor, T. Cruvinel, M. Machado, T. M. Oliveira and N. Lourenço Neto	2022	Dentists' Self-evaluated Ability in Diagnosing and Updating About Pulpotomy	Int Dent J
B. Garrido, L. L. R. Vitor, T. Cruvinel, M. Machado, T. M. Oliveira and N. Lourenço Neto	2023	Dentists' Self-evaluated Ability in Diagnosing and Updating About Pulpotomy	Int Dent J
B. D. T. M. Garrido, L. L. R. Vitor, T. Cruvinel, M. A. A. M. Machado, T. M. Oliveira and N. Lourenço Neto	2022	Dentists’ Self-evaluated Ability in Diagnosing and Updating About Pulpotomy	International Dental Journal
B. D. T. M. Garrido, L. L. R. Vitor, T. Cruvinel, M. A. A. M. Machado, T. M. Oliveira and N. Lourenço Neto	2022	Dentists’ Self-evaluated Ability in Diagnosing and Updating About Pulpotomy	International Dental Journal
B. D. T. M. Garrido, L. L. R. Vitor, T. Cruvinel, M. A. A. M. Machado, T. M. Oliveira and N. Lourenço Neto	2023	Dentists’ Self-evaluated Ability in Diagnosing and Updating About Pulpotomy	International Dental Journal
G. G. Gasparello, S. L. Mota-Júnior, L. G. Healt and O. M. Tanaka	2022	Orthodontics social media calling for help: How big is the problem?	American Journal of Orthodontics and Dentofacial Orthopedics
P. S. Gayathri, C. Krithika, T. M. Arun Kumar, K. Selvarathi, K. Christy Jospeh Samuel and J. Manju	2021	Awareness about management of pain and anxiety during dental treatments among dental students	Indian Journal of Forensic Medicine and Toxicology
P. S. Gayathri, C. Krithika, P. Rajkumar, R. Bee, D. Preetha and A. C. Vinod Kumar	2021	Knowledge and attitude towards hiv patients among dental students	Indian Journal of Forensic Medicine and Toxicology
P. S. Gayathri, C. Krithika, V. Sandhya, E. Sangeetha, T. Santhoshika and P. Ramani	2021	Knowledge and attitude towards antibiotic prescription among dental students	Indian Journal of Forensic Medicine and Toxicology
U. W. Geisthoff, F. Hölzle, B. A. Stuck, C. Grabowski and F. Dröge	2020	Nationwide call for screening by dentists for hereditary hemorrhagic telangiectasia	Laryngo- Rhino- Otologie
U. W. Geisthoff, F. Hölzle, B. A. Stuck, C. Grabowski and F. Dröge	2021	Nationwide call for screening by dentists for hereditary hemorrhagic telangiectasia	Laryngo- Rhino- Otologie
U. W. Geisthoff, F. Hölzle, B. A. Stuck, J. Jackowski, C. Hand Goetz, C. Grabowski and F. Droege	2023	Nationwide Awareness Campaign and Call for Dental Screening for Hereditary Hemorrhagic Telangiectasia in Germany	Int J Dent
S. Geletta	2018	Measuring patient satisfaction with medical services using social media generated data	Int J Health Care Qual Assur
D. Ghandhi, N. Bodani, A. Lal, A. Maqsood, N. Ahmed, S. Basha, A. A. Assiry, A. Heboyan and M. I. Karobari	2022	Evaluation of Social Media Usage by Dental Practitioners of Pakistan for Professional Purposes - A Cross-Sectional Study	Clin Cosmet Investig Dent
D. Ghandhi, N. Bodani, A. Lal, A. Maqsood, N. Ahmed, S. Basha, A. A. Assiry, A. Heboyan and M. I. Karobari	2022	Evaluation of Social Media Usage by Dental Practitioners of Pakistan for Professional Purposes – A Cross-Sectional Study	Clinical, Cosmetic and Investigational Dentistry
S. Girma, A. Alenko and L. Agenagnew	2020	Knowledge and precautionary behavioral practice toward covid-19 among health professionals working in public university hospitals in ethiopia: A web-based survey	Risk Management and Healthcare Policy
M. W. Gironda, C. Maida, M. Marcus, Y. Wang and H. Liu	2013	Social support and dental visits	J Am Dent Assoc
J. Glaizel	2013	Plugged in: social media in the dental profession	J Can Dent Assoc
S. Goeppinger, D. Rodriquez, S. Kim, J. Margolese, J. Rosh, M. Rubin, A. Kornbluth and D. Rubin	2013	Assessment of health insurance access and financial hardship of the IBD population in the US	Inflammatory Bowel Diseases
M. Golestani, H. Sadeghi-Bazargani, M. Saadati, M. Farahbakhsh and K. Dalal	2021	Lifestyle risk factor assessment through who step approach in Tabriz, Iran	ClinicoEconomics and outcomes research
D. Göller Bulut, T. Paksoy and G. Ustaoğlu	2022	Is Online Video a Suitable Source to Obtain Sufficient and Useful Information About Peri-Implantitis?	Journal of Oral and Maxillofacial Surgery
D. Göller Bulut, T. Paksoy and G. Ustaoğlu	2022	Is Online Video a Suitable Source to Obtain Sufficient and Useful Information About Peri-Implantitis?	J Oral Maxillofac Surg
D. Göller Bulut, T. Paksoy and G. Ustaoğlu	2022	Is Online Video a Suitable Source to Obtain Sufficient and Useful Information About Peri-Implantitis?	Journal of Oral and Maxillofacial Surgery
D. Göller Bulut, T. Paksoy and G. Ustaoğlu	2023	Is Online Video a Suitable Source to Obtain Sufficient and Useful Information About Peri-Implantitis?	J Oral Maxillofac Surg
M. Gomez, A. Ogunbajo, J. D. Fortenberry, M. Trent and R. Arrington-Sanders	2014	The use of condoms and dental dams during first same-sex sexual experiences (SSE) of adolescent african-american men who have sex with men	Journal of Adolescent Health
S. M. Gonzalez and C. C. Gadbury-Amyot	2016	Using Twitter for Teaching and Learning in an Oral and Maxillofacial Radiology Course	J Dent Educ
A. Gonzalez-Ochoa, A. Hernandez and J. Raffetto	2021	Sulodexide in the Treatment of Early Stages of COVID-19	Journal of vascular surgery: venous and lymphatic disorders
M. Gormley, L. Collins, S. Schofield and P. Neville	2020	Exploring the impact of digital professionalism awareness training on dental undergraduate students	European journal of dental education
M. Gormley, L. Collins, S. Schofield and P. Neville	2021	Exploring the impact of digital professionalism awareness training on dental undergraduate students	Eur J Dent Educ
M. Gotler, L. Oren, S. Spierer, N. Yarom and M. Ashkenazi	2021	The impact of COVID-19 lockdown on maintenance of children's dental health: A questionnaire-based survey	J Am Dent Assoc
M. Gotler, L. Oren, S. Spierer, N. Yarom and M. Ashkenazi	2022	The impact of COVID-19 lockdown on maintenance of children's dental health: A questionnaire-based survey	Journal of the American Dental Association (1939)
M. Gotler, L. Oren, S. Spierer, N. Yarom and M. Ashkenazi	2022	The impact of COVID-19 lockdown on maintenance of children's dental health: A questionnaire-based survey	J Am Dent Assoc
J Am Dent Assoc. 2022 May;153(5):440-449. doi: 10.1016/j.adaj.2021.10.004. Epub 2021 Oct 19.
M. Gotler, L. Oren, S. Spierer, N. Yarom and M. Ashkenazi	2022	The impact of COVID-19 lockdown on maintenance of children's dental health: A questionnaire-based survey	Journal of the American Dental Association
M. Gotler, L. Oren, S. Spierer, N. Yarom and M. Ashkenazi	2022	The impact of COVID-19 lockdown on maintenance of children's dental health: A questionnaire-based survey	Journal of the American Dental Association
G. S. Gould, N. M. Ryan, R. Kumar, L. C. Stevenson, K. V. Carson-Chahhoud, C. Oldmeadow, J. Foster, S. Deeming, K. Boydell, C. M. Doran and et al.	2022	SISTAQUIT: training health care providers to help pregnant Aboriginal and Torres Strait Islander women quit smoking. A cluster randomised controlled trial	Medical journal of Australia
S. Govind, A. Jena, S. Nayak, N. Mohanty and S. K. Kamilla	2019	Evidence based KAP study for fluoride therapy in Odisha	Indian Journal of Forensic Medicine and Toxicology
I. Gowdar, B. Aljuaid, A. Almasaad, M. Bamuqadm, T. Alfaifi and A. Alhoti	2021	Awareness and knowledge about sugar substitutes among population in Riyadh Region	Journal of Pharmacy and Bioallied Sciences
I. Gowdar, A. Alqahtani, A. Asiri, S. Aldossary, I. Alkhurayef and D. Alheneshi	2021	Oral health myths among general population at Riyadh Region, Saudi Arabia	Journal of Pharmacy and Bioallied Sciences
I. M. Gowdar, M. K. Alfadel, A. A. Almakenzi, G. A. Alshahrani, A. A. Alanazi and A. A. Alanazi	2022	Assessment of knowledge and practice of ergonomics among dental practitioners in Riyadh City in Saudi Arabia	Journal of Pharmacy and Bioallied Sciences
I. M. Gowdar, M. K. Alfadel, A. A. Almakenzi, G. A. Alshahrani, A. A. Alanazi and A. A. Alanazi	2022	Assessment of Knowledge and Practice of Ergonomics among Dental Practitioners in Riyadh City in Saudi Arabia	J Pharm Bioallied Sci
I. M. Gowdar, M. K. Alfadel, A. A. Almakenzi, G. A. Alshahrani, A. A. Alanazi and A. A. Alanazi	2022	Assessment of knowledge and practice of ergonomics among dental practitioners in Riyadh City in Saudi Arabia	Journal of Pharmacy and Bioallied Sciences
I. M. Gowdar, B. K. Aljuaid, A. I. Almasaad, M. A. Bamuqadm, T. A. Alfaifi and A. A. Alhoti	2021	Awareness and Knowledge about Sugar Substitutes among Population in Riyadh Region	J Pharm Bioallied Sci
I. M. Gowdar, A. M. Alqahtani, A. M. Asiri, S. F. Aldossary, I. A. Alkhurayef and D. I. Alheneshi	2021	Oral Health Myths among General Population at Riyadh Region, Saudi Arabia	J Pharm Bioallied Sci
I. M. Gowdar, T. Z. Alrashid, T. O. Alqahtani, M. A. Alotaibi, S. N. Alshammari and R. O. Alqahtani	2022	Malocclusion and esthetic perception among young adults in Riyadh Region of Saudi Arabia	Journal of Pharmacy and Bioallied Sciences
I. M. Gowdar, T. Z. Alrashid, T. O. Alqahtani, M. A. Alotaibi, S. N. Alshammari and R. O. Alqahtani	2022	Malocclusion and Esthetic Perception Among Young Adults in Riyadh Region of Saudi Arabia	J Pharm Bioallied Sci
I. M. Gowdar, T. Z. Alrashid, T. O. Alqahtani, M. A. Alotaibi, S. N. Alshammari and R. O. Alqahtani	2022	Malocclusion and esthetic perception among young adults in Riyadh Region of Saudi Arabia	Journal of Pharmacy and Bioallied Sciences
I. M. Gowdar, T. Z. Alrashid, T. O. Alqahtani, M. A. Alotaibi, S. N. Alshammari and R. O. Alqahtani	2022	Malocclusion and esthetic perception among young adults in Riyadh Region of Saudi Arabia	Journal of Pharmacy and Bioallied Sciences
S. Grabner-Kräuter and M. K. Waiguny	2015	Insights into the impact of online physician reviews on patients' decision making: randomized experiment	J Med Internet Res
J. A. Greenko, M. Tsivitis, P. Fitzsimons and P. Kabigting	2014	Infection prevention outreach for outpatient healthcare settings: A local chapter's experience with public health collaboration	American Journal of Infection Control
R. Grillo, T. Lopes and R. G. Teixeira	2022	Top 50 covid and oral health articles: A 2021 altmetric analysis	J Oral Biol Craniofac Res
R. Grillo, T. Lopes and R. G. Teixeira	2022	Top 50 covid and oral health articles: A 2021 altmetric analysis	Journal of Oral Biology and Craniofacial Research
R. Grillo, T. Lopes and R. G. Teixeira	2022	Top 50 covid and oral health articles: A 2021 altmetric analysis	Journal of Oral Biology and Craniofacial Research
M. Grillon and A. W. K. Yeung	2022	Content Analysis of YouTube Videos That Demonstrate Panoramic Radiography	Healthcare (Basel)
M. Grillon and A. W. K. Yeung	2022	Content Analysis of YouTube Videos That Demonstrate Periapical Radiography	Applied Sciences (Switzerland)
M. Grillon and A. W. K. Yeung	2022	Content Analysis of YouTube Videos That Demonstrate Panoramic Radiography	Healthcare (Switzerland)
S. E. Grond, G. Kallies and M. E. McCormick	2021	Parental and provider perspectives on social media about ankyloglossia	Int J Pediatr Otorhinolaryngol
R. T. Gross, N. Ghaltakhchyan, E. M. Nanney, T. H. Jackson, C. A. Wiesen, P. Mihas, A. M. Persky, S. A. Frazier-Bowers and L. A. Jacox	2023	Evaluating video-based lectures on YouTube for dental education	Orthod Craniofac Res
S. Grover, R. Shankarghatta, F. Elsayad, J. Bahja, Z. Chaer, C. Celik, F. Karst and J. Olding	2023	Attitudes and perceptions of medical and dental students on the implementation of non-surgical facial aesthetics in their curricula	Br J Oral Maxillofac Surg
Q. Grundy, A. Millington, C. Cussen, F. Held and C. M. Dale	2020	Promotion or education: a content analysis of industry-authored oral health educational materials targeted at acute care nurses	BMJ Open
R. S. Guedes, C. Piovesan, J. L. Antunes, F. M. Mendes and T. M. Ardenghi	2014	Assessing individual and neighborhood social factors in child oral health-related quality of life: a multilevel analysis	Qual Life Res
B. Guglielmo, L. Björn, M. Rossano, D. L. Bruno and A. Venugopal	2023	A clinician's perspective on indications and failures of bone-borne maxillary expanders	Seminars in Orthodontics
F. Gülcan, G. Ekbäck, S. Ordell, S. A. Lie and A. N. Åstrøm	2015	Inequality in oral health related to early and later life social conditions: a study of elderly in Norway and Sweden	BMC Oral Health
F. Gülcan, G. Ekbäck, S. Ordell, S. A. Lie and A. N. Åstrøm	2016	Social predictors of less frequent dental attendance over time among older people: population-averaged and person-specific estimates	Community Dent Oral Epidemiol
A. Y. Guler	2022	The effect of Instagram posts related to #Wisdomteeth on patients	Journal of Stomatology, Oral and Maxillofacial Surgery
H. Gulnaz, N. Majeed, S. A. Jaral, S. H. Qureshi, I. Aslam and N. Kaukab	2019	Perception of the 2nd year MBBS students about the Content, Structure and Teaching of the Head and Neck Module in an Integrated Curriculum	Pakistan Journal of Medical and Health Sciences
N. D. Gulve, P. R. Tripathi, S. D. Dahivelkar, M. N. Gulve, R. N. Gulve and S. J. Kolhe	2022	Evaluation of YouTube Videos as a Source of Information About Oral Self-examination to Detect Oral Cancer and Precancerous Lesions	J Int Soc Prev Community Dent
N. D. Gulve, P. R. Tripathi, S. D. Dahivelkar, M. N. Gulve, R. N. Gulve and S. J. Kolhe	2022	Evaluation of YouTube videos as a source of information about oral self-examination to detect oral cancer and precancerous lesions	Journal of International Society of Preventive and Community Dentistry
N. D. Gulve, P. R. Tripathi, S. D. Dahivelkar, M. N. Gulve, R. N. Gulve and S. J. Kolhe	2022	Evaluation of YouTube videos as a source of information about oral self-examination to detect oral cancer and precancerous lesions	Journal of International Society of Preventive and Community Dentistry
E. G. M. Gunn, D. Cundell, S. Duffy, N. Thomson, S. Patel and S. A. Allsop	2017	Anatomy in 140 characters or less: Developing @bristoldemos, a social mediabased additional learning resource	Clinical Anatomy
F. Guo, B. Tang, D. Qin, T. Zhao, Y. X. Su, C. McGrath, F. Hua and H. He	2020	The Impact of the COVID-19 Epidemic on Orthodontic Patients in China: An Analysis of Posts on Weibo	Frontiers in Medicine
F. Guo, B. Tang, D. Qin, T. Zhao, Y. X. Su, C. McGrath, F. Hua and H. He	2020	The Impact of the COVID-19 Epidemic on Orthodontic Patients in China: An Analysis of Posts on Weibo	Front Med (Lausanne)
J. Guo, X. Yan, S. Li, J. Van der Walt, G. Guan and L. Mei	2020	Quantitative and qualitative analyses of orthodontic-related videos on YouTube	Angle Orthod
M. Gupta, V. K. Gupta, P. K. Hari, K. Goyal and H. Goyal	2022	Prevalence of Anxiety and its Severity among Different Specialties of Health Care Professionals during COVID-19 Pandemic	Journal of Clinical and Diagnostic Research
P. Gupta and A. Jain	2016	Assessment of Prevalence, Beliefs, and Habits of Hookah Smoking Among People with a Medical Background Compared to People with a Non-medical Background: A Cross-sectional Self-administered Questionnaire-based Study	Cureus
R. Gupta, V. Mohanty, A. Y. Balappanavar, P. Chahar, K. Rijhwani and S. Bhatia	2022	Infodemiology for oral health and disease: A scoping review	Health Info Libr J
R. Gupta, V. Mohanty, A. Y. Balappanavar, P. Chahar, K. Rijhwani and S. Bhatia	2022	Infodemiology for oral health and disease: A scoping review	Health Information and Libraries Journal
R. Gupta, V. Mohanty, A. Y. Balappanavar, P. Chahar, K. Rijhwani and S. Bhatia	2022	Infodemiology for oral health and disease: A scoping review	Health Information and Libraries Journal
S. Gupta, B. Shrestha, N. Gupta, A. Tuladhar, S. Kc and B. Dhami	2018	Periodontal Health Status and Pregnancy Outcomes: A Survey in Medical Doctors	JNMA J Nepal Med Assoc
S. S. Guraya, M. S. B. Yusoff, F. Rashid-Doubell, D. W. Harkin, S. H. Al-Amad, S. Fredericks, M. O. O. Halabi, N. Abdullah, H. Moussa, S. I. Y. Mallah, J. A. N. Sefen, H. K. A. R. M. I. AlKoheji, M. E. A. Althawadi, L. A. Alabbasi, M. Z. M. Nor, F. Reguig and S. Y. Guraya	2022	Changing Professional Behaviors in the Digital World Using the Medical Education e-Professionalism (MEeP) Framework—A Mixed Methods Multicentre Study	Frontiers in Medicine
S. S. Guraya, M. S. B. Yusoff, F. Rashid-Doubell, D. W. Harkin, S. H. Al-Amad, S. Fredericks, M. O. O. Halabi, N. Abdullah, H. Moussa, S. I. Y. Mallah, J. A. N. Sefen, H. K. A. R. M. I. AlKoheji, M. E. A. Althawadi, L. A. Alabbasi, M. Z. M. Nor, F. Reguig and S. Y. Guraya	2022	Changing Professional Behaviors in the Digital World Using the Medical Education e-Professionalism (MEeP) Framework—A Mixed Methods Multicentre Study	Frontiers in Medicine
E. B. Gürler and S. Y. Inanici	2016	A survey of undergraduate physiology/oral physiology education in dental faculties	Acta Physiologica
S. R. Habib, A. S. Khan, M. Ali, E. A. Abutheraa, A. K. Alkhrayef, F. J. Aljibrin and N. S. Almutairi	2022	An Evaluation of the Usefulness of YouTube® Videos on Crown Preparation	BioMed Research International
S. R. Habib, A. S. Khan, M. Ali, E. A. Abutheraa, A. K. Alkhrayef, F. J. Aljibrin and N. S. Almutairi	2022	An Evaluation of the Usefulness of YouTube® Videos on Crown Preparation	Biomed Res Int
S. R. Habib, A. S. Khan, M. Ali, E. A. Abutheraa, A. K. Alkhrayef, F. J. Aljibrin and N. S. Almutairi	2022	An Evaluation of the Usefulness of YouTube® Videos on Crown Preparation	BioMed Research International
S. R. Habib, A. S. Khan, M. Ali, E. A. Abutheraa, A. K. Alkhrayef, F. J. Aljibrin and N. S. Almutairi	2022	An Evaluation of the Usefulness of YouTube® Videos on Crown Preparation	BioMed Research International
K. Hadjichambi, E. Georgiadou, V. Margaritis and M. Antoniadou	2022	Intention of Collaboration among Dental Students during the COVID-19 Pandemic	Dent J (Basel)
K. Hadjichambi, E. Georgiadou, V. Margaritis and M. Antoniadou	2022	Intention of Collaboration among Dental Students during the COVID-19 Pandemic	Dentistry Journal
M. Haems, J. Vanbleu, C. Cattoir, A. Staljanssens and P. Verdonck	2018	Implementation of medication-schedule as a tool: An intensive awareness project	International Journal of Clinical Pharmacy
A. Haghdoost, S. Bakhshandeh, S. Tohidi, Z. Ghorbani and M. Namdari	2023	Improvement of oral health knowledge and behavior of diabetic patients: an interventional study using the social media	BMC Oral Health
A. Haghdoost, S. Bakhshandeh, S. Tohidi, Z. Ghorbani and M. Namdari	2023	Improvement of oral health knowledge and behavior of diabetic patients: an interventional study using the social media	BMC Oral Health
A. Hajek and H. H. König	2021	The Association between Oral Health-Related Quality of Life, Loneliness, Perceived and Objective Social Isolation-Results of a Nationally Representative Survey	Int J Environ Res Public Health
Z. Hakami, H. S. Chung, S. Moafa, H. Nasser, H. Sowadi, S. Saheb, A. M. Bokhari and N. K. Anderson	2020	Impact of fashion braces on oral health related quality of life: a web-based cross-sectional study	BMC Oral Health
Z. Hakami, P. C. Maganur, S. B. Khanagar, S. Naik, K. Alhakami, O. A. Bawazeer, A. M. Alassiry and S. Vishwanathaiah	2022	Thumb-Sucking Habits and Oral Health: An Analysis of YouTube Content	Children (Basel)
Z. Hakami, P. C. Maganur, S. B. Khanagar, S. Naik, K. Alhakami, O. A. Bawazeer, A. M. Alassiry and S. Vishwanathaiah	2022	Thumb‐Sucking Habits and Oral Health: An Analysis of YouTube Content	Children
Z. Hakami, P. C. Maganur, S. B. Khanagar, S. Naik, K. Alhakami, O. A. Bawazeer, A. M. Alassiry and S. Vishwanathaiah	2022	Thumb‐Sucking Habits and Oral Health: An Analysis of YouTube Content	Children
E. Halboub, F. Othathi, F. Mutawwam, S. Madkhali, D. Somaili and N. Alahmar	2017	Effect of social networking on academic achievement of dental students, Jazan University, Saudi Arabia	East Mediterr Health J
T. Haliloğlu Özkan and D. Dursun	2022	An assessment of the Quality of Information for Patients on YouTube™ Regarding Orthodontic Elastics	Turk J Orthod
B. M. Halpern, S. Feng, R. van Son, M. van den Brekel and O. Scharenborg	2022	Low-resource automatic speech recognition and error analyses of oral cancer speech	Speech Communication
B. M. Halpern, S. Feng, R. van Son, M. van den Brekel and O. Scharenborg	2022	Low-resource automatic speech recognition and error analyses of oral cancer speech	Speech Communication
B. M. Halpern, S. Feng, R. van Son, M. van den Brekel and O. Scharenborg	2023	Automatic evaluation of spontaneous oral cancer speech using ratings from naive listeners	Speech Communication
A. A. H. Hamasha, N. Alghofaili, A. Obaid, M. Alhamdan, A. Alotaibi, M. Aleissa, M. Alenazi, F. Alshehri and A. Geevarghese	2019	Social media utilization among dental practitioner in Riyadh, Saudi Arabia	Open Dentistry Journal
A. A. Hamdan, M. Shaqman, A. Abu Karaky, Y. Hassona and P. Bouchard	2019	Medical reliability of a video-sharing website: The gingival recession model	Eur J Dent Educ
H. S. Hamzah, X. Gao, C. K. Yung Yiu, C. McGrath and N. M. King	2014	Managing dental fear and anxiety in pediatric patients: A qualitative study from the public's perspective	Pediatr Dent
K. Hanna, P. Sambrook, J. M. Armfield and D. S. Brennan	2017	Exploring and modelling impacts of third molar experience on quality of life: a real-time qualitative study using Twitter	Int Dent J
C. M. Harbaugh, J. V. Vu, M. DeJonckheere, N. Kim, L. P. Nichols and T. Chang	2020	Youth Perspectives of Prescription Pain Medication in the Opioid Crisis	J Pediatr
J. A. Harris, N. A. Beck, C. J. Niedziela, G. A. Alvarez, S. A. Danquah and S. Afshar	2022	The global reach of social media in oral and maxillofacial surgery	Oral and Maxillofacial Surgery
M. Harris, J. C. Wilson, S. Hughes and D. R. Radford	2017	Does stress in a dental hygiene and dental therapy undergraduate programme contribute to a sense of well-being in the students?	Br Dent J
G. C. Hartmann, P. K. Di Scala Andreis, G. G. Gasparello and O. M. Tanaka	2022	Self-harm, dentofacial features, and bullying. Social media influence?	American journal of orthodontics and dentofacial orthopedics : official publication of the American Association of Orthodontists, its constituent societies, and the American Board of Orthodontics
G. C. Hartmann, P. K. Di Scala Andreis, G. G. Gasparello and O. M. Tanaka	2022	Self-harm, dentofacial features, and bullying. Social media influence?	Am J Orthod Dentofacial Orthop
G. C. Hartmann, P. K. Di Scala Andreis, G. G. Gasparello and O. M. Tanaka	2022	Self-harm, dentofacial features, and bullying. Social media influence?	American Journal of Orthodontics and Dentofacial Orthopedics
R. Hassan, S. E. Saber and T. Elsewify	2022	Financial Impact of COVID-19 Pandemic on Endodontic Clinics in Egypt: A Questionnaire-Based Report	European endodontic journal
R. Hassan, S. E. Saber and T. Elsewify	2022	Financial Impact of COVID-19 Pandemic on Endodontic Clinics in Egypt: A Questionnaire-Based Report	Eur Endod J
R. Hassan, S. E. Saber and T. Elsewify	2022	Financial Impact of COVID-19 Pandemic on Endodontic Clinics in Egypt: A Questionnaire-Based Report	European Endodontic Journal
S. A. Hassan, G. Beohar, S. Dudhe, A. K. Thawani, P. Thool and U. Khan	2022	Sterilization and Disinfection process followed amongst Prosthodontists during Covid-19- Omicron time in Madhya Pradesh	NeuroQuantology
Y. Hassona, M. Abu Ghosh, T. Abu Ghlassi and C. Scully	2016	Public engagement with oral cancer on Facebook	Oral Oncol
Y. Hassona, A. G. Mais, A. G. Thaer and C. Scully	2016	Oral cancer on facebook	Oral Diseases
Y. Hassona, T. Qutachi, L. Dardas, M. S. Alrashdan and F. Sawair	2019	The online attention to oral cancer research: An Altmetric analysis	Oral Dis
Y. Hassona, D. Taimeh, A. Marahleh and C. Scully	2016	YouTube as a source of information on mouth (oral) cancer	Oral Dis
B. Haughey and S. Gilliland	2022	Perceptions of an online regional education course for the Primary FRCA	Anaesthesia
M. J. Hayes and K. Ingram	2021	Australian dental practitioner perspectives on academic careers	J Dent Educ
K. He, L. Breitman, J. Lee, E. Van Doren, A. Li and R. B. Donoff	2021	How US dental schools can better prepare their students to perform operative procedures	J Dent Educ
Y. He, A. Tanaka, T. Kishi, Y. Li, M. Matsunaga, S. Tanihara, N. Iwata and A. Ota	2022	Recent findings on subjective well-being and physical, psychiatric, and social comorbidities in individuals with schizophrenia: A literature review	Neuropsychopharmacology Reports
Y. He, A. Tanaka, T. Kishi, Y. Li, M. Matsunaga, S. Tanihara, N. Iwata and A. Ota	2022	Recent findings on subjective well-being and physical, psychiatric, and social comorbidities in individuals with schizophrenia: A literature review	Neuropsychopharmacol Rep
Y. He, A. Tanaka, T. Kishi, Y. Li, M. Matsunaga, S. Tanihara, N. Iwata and A. Ota	2022	Recent findings on subjective well-being and physical, psychiatric, and social comorbidities in individuals with schizophrenia: A literature review	Neuropsychopharmacol Rep
Y. He, A. Tanaka, T. Kishi, Y. Li, M. Matsunaga, S. Tanihara, N. Iwata and A. Ota	2022	Recent findings on subjective well-being and physical, psychiatric, and social comorbidities in individuals with schizophrenia: A literature review	Neuropsychopharmacology Reports
B. Heaton and S. R. Baker	2023	Methods to madness: The utility of complex systems science in a mad, mad world	Community Dent Oral Epidemiol
B. Heaton, J. C. Bond, J. Bae and E. Pullen	2023	Modeling Social Network Influences on Oral Health Outcomes among Women Living in Public Housing	JDR Clin Trans Res
B. Heaton and N. Gondal	2023	Health-based homophily in public housing developments	BMC Public Health
T. Hegedus, P. Kreuter, A. A. Kismarczi-Antalffy, T. Demeter, D. Banyai, A. Vegh, Z. Geczi, P. Hermann, M. Payer, A. Zsembery, A. Al-Hassiny, K. Mukaddam, V. Herber, N. Jakse and D. Vegh	2022	User Experience and Sustainability of 3D Printing in Dentistry	Int J Environ Res Public Health
T. Hegedus, P. Kreuter, A. A. Kismarczi-Antalffy, T. Demeter, D. Banyai, A. Vegh, Z. Geczi, P. Hermann, M. Payer, A. Zsembery, A. Al-Hassiny, K. Mukaddam, V. Herber, N. Jakse and D. Vegh	2022	User Experience and Sustainability of 3D Printing in Dentistry	International Journal of Environmental Research and Public Health
M. Helmi, M. K. Spinella and B. Seymour	2018	Community water fluoridation online: an analysis of the digital media ecosystem	J Public Health Dent
M. A. Hendaus, R. Abbas Omer Abbas, M. Elkalaf, E. Bamashmous, T. Abdalla, M. Dokalijah, A. Soliman, M. Ali and A. Alhammadi	2021	Social media influence in acquiring dental home for preschool children: A new concept in Qatar	Pediatrics
J. W. Henderson, A. Montebello, J. Grey and M. Druce	2022	Frequency and impact of musculoskeletal symptoms on quality of life in MEN2B	Clinical Endocrinology
J. W. Henderson, A. Montebello, J. Grey and M. Druce	2022	Frequency and impact of musculoskeletal symptoms on quality of life in MEN2B	Clin Endocrinol (Oxf)
J. W. Henderson, A. Montebello, J. Grey and M. Druce	2022	Frequency and impact of musculoskeletal symptoms on quality of life in MEN2B	Clinical Endocrinology
J. W. Henderson, A. Montebello, J. Grey and M. Druce	2023	Frequency and impact of musculoskeletal symptoms on quality of life in MEN2B	Clin Endocrinol (Oxf)
V. Henrick, S. Marks, R. Balmer and S. Barber	2022	Public and dental professionals' use of social media to discuss amelogenesis imperfecta	International journal of paediatric dentistry
V. Henrick, S. Marks, R. Balmer and S. Barber	2022	Public and dental professionals' use of social media to discuss amelogenesis imperfecta	Int J Paediatr Dent
V. Henrick, S. Marks, R. Balmer and S. Barber	2022	Public and dental professionals' use of social media to discuss amelogenesis imperfecta	International Journal of Paediatric Dentistry
K. Henry	2013	Navigating online networks: Making social media work for the dental team	Dent Assist
R. K. Henry and A. L. Molnar	2013	Examination of social networking professionalism among dental and dental hygiene students	J Dent Educ
R. K. Henry and J. A. Pieren	2014	The use of social media in dental hygiene programs: a survey of program directors	J Dent Hyg
R. K. Henry and C. Webb	2014	A survey of social media policies in U.S. dental schools	J Dent Educ
S. R. Herbst, J. Krois and F. Schwendicke	2019	Comparator Choice in Studies Testing Endodontic Instrument Fatigue Resistance: A Network Analysis	J Endod
F. J. Herkrath, M. V. Vettore and G. L. Werneck	2018	Contextual and individual factors associated with dental services utilisation by Brazilian adults: A multilevel analysis	PLoS One
F. J. Herkrath, M. V. Vettore and G. L. Werneck	2020	Utilisation of dental services by Brazilian adults in rural and urban areas: a multi-group structural equation analysis using the Andersen behavioural model	BMC Public Health
E. K. Herron, K. Powers, L. Mullen and B. Burkhart	2019	Effect of case study versus video simulation on nursing students' satisfaction, self-confidence, and knowledge: a quasi-experimental study	Nurse education today
R. B. R. hhwjb	2018	Evaluation of denture cleansers. A clinical trial	https://trialsearch.who.int/Trial2.aspx?TrialID=RBR-4hhwjb
D. Hicks, J. Melkers and K. R. Isett	2019	A characterization of professional media and its links to research	Scientometrics
S. Hidiroglu, A. Topuzoglu and M. F. Onsuz	2016	A community-based intervention programme on hormonal contraceptives: the utilisation of social networks	Journal of obstetrics and gynaecology
B. Hill, L. R. F. Mugayar and M. A. da Fonseca	2021	Oral Health Implications of Risky Behaviors in Adolescence	Dent Clin North Am
B. J. Hill, K. Rosentel and L. Hebert	2019	Brief Report: assessing the Impact of Race on HIV/STI Risk Perceptions Among Young Men Who Have Sex With Men Using an Experimental Approach	Journal of acquired immune deficiency syndromes (1999)
R. R. Hill, J. Wong and G. S. Parikh	2021	Relationship Between Infant Tongue-Tie and Maternal Wellbeing	MCN Am J Matern Child Nurs
C. Hills, K. Boshoff and K. Jewell	2013	Preferred teaching and learning approaches of students considered 'Generation Y' in health professions pre registration education: A comprehensive systematic review protocol	JBI Database of Systematic Reviews and Implementation Reports
K. Hinami, K. Doshi, M. Torres, S. Aks, J. J. Shannon and W. Trick	2019	Prescribing associated with high-risk opioid exposures among non-cancer chronic users of opi-oid analgesics in a medicaid plan: A social network analysis	Journal of General Internal Medicine
K. Hinami, M. J. Ray, K. Doshi, M. Torres, S. Aks, J. J. Shannon and W. E. Trick	2019	Prescribing Associated with High-Risk Opioid Exposures Among Non-cancer Chronic Users of Opioid Analgesics: a Social Network Analysis	J Gen Intern Med
K. Hines, L. Hartman and M. Duggan	2019	Flipping the acute care for the elderly teaching sessions (FACETS™): Patient-related outcomes of the competency-based, flipped-classroom curriculum for internal medicine residents	Journal of the American Geriatrics Society
A. Ho, C. McGrath and N. Mattheos	2017	Social media patient testimonials in implant dentistry: information or misinformation?	Clin Oral Implants Res
R. Hogg-Graham, K. Edwards, L. E. T, M. Mochizuki and D. Varda	2021	Exploring the capacity of community-based organisations to absorb health system patient referrals for unmet social needs	Health Soc Care Community
A. Holden	2017	Social media and professionalism: does the profession need to re-think the parameters of professionalism within social media?	Aust Dent J
A. Holden and H. Spallek	2018	How compliant are dental practice Facebook pages with Australian health care advertising regulations? A Netnographic review	Aust Dent J
A. C. Holden	2017	Paradise Lost; the reputation of the dental profession and regulatory scope	Br Dent J
A. C. L. Holden, L. Adam and W. M. Thomson	2022	Dentists' Perspectives on Commercial Practices in Private Dentistry	JDR clinical and translational research
A. C. L. Holden, L. Adam and W. M. Thomson	2022	Dentists' Perspectives on Commercial Practices in Private Dentistry	JDR Clin Trans Res
A. C. L. Holden, L. Adam and W. M. Thomson	2022	Dentists’ Perspectives on Commercial Practices in Private Dentistry	JDR Clinical and Translational Research
A. C. L. Holden, L. Adam and W. M. Thomson	2022	Dentists’ Perspectives on Commercial Practices in Private Dentistry	JDR Clinical and Translational Research
A. Holsgaard-Larsen, R. Christensen, B. Clausen, J. Asondergaard, T. P. Andriacchi and E. M. Roos	2017	The effect of neuromuscular exercise compared with instruction in analgesic use on knee function in patients with early knee osteoarthritis-one year outcome of the exerpharma randomized trial	Osteoarthritis and cartilage
B. Hong and C. Jones	2018	A nationwide survey of the attitudes of doctors and dentists in training towards the use of evidence-based practice	BMJ Evidence-Based Medicine
B. Hong, E. D. O'Sullivan, C. Henein and C. M. Jones	2019	Motivators and barriers to engagement with evidence-based practice among medical and dental trainees from the UK and Republic of Ireland: a national survey	BMJ Open
E. Hooshyar and S. Hosseini	2022	Novel Corona Virus (COVID-19): Assessing Prevalence of SARS-CoV-2 and Infection	J Dent (Shiraz)
M. Hoshi, J. Aida, T. Kusama, T. Yamamoto, S. Kiuchi, T. Yamamoto, T. Ojima, K. Kondo and K. Osaka	2020	Is the Association between Green Tea Consumption and the Number of Remaining Teeth Affected by Social Networks?: A Cross-Sectional Study from the Japan Gerontological Evaluation Study Project	Int J Environ Res Public Health
T. Howley	2019	What are the potential ethical considerations of a dentist connecting, that is, "friending," on social media with a patient of record?	J Am Dent Assoc
F. Hua, D. Qin, J. Yan, T. Zhao and H. He	2020	COVID-19 Related Experience, Knowledge, Attitude, and Behaviors Among 2,669 Orthodontists, Orthodontic Residents, and Nurses in China: A Cross-Sectional Survey	Frontiers in Medicine
F. Hua, D. Qin, J. Yan, T. Zhao and H. He	2020	COVID-19 Related Experience, Knowledge, Attitude, and Behaviors Among 2,669 Orthodontists, Orthodontic Residents, and Nurses in China: A Cross-Sectional Survey	Front Med (Lausanne)
C. Huang, R. Daniels, A. Lembo, T. Heymann, J. O'Brien, C. Hartog, K. Reinhart and H. B. Nguyen	2016	Mental, physiologic, and functional disabilities in post-sepsis syndrome: An international survey	Critical Care Medicine
X. Huang, J. Bai, X. Liu, Z. Meng, Y. Shang, T. Jiao, G. Chen and J. Deng	2021	Scientometric Analysis of Dental Implant Research over the Past 10 Years and Future Research Trends	Biomed Res Int
X. Huang, X. Liu, Y. Shang, F. Qiao and G. Chen	2020	Current Trends in Research on Bone Regeneration: A Bibliometric Analysis	Biomed Res Int
J. Huber, T. Woods, A. Fushi, M. T. Duong, A. S. Eidelman, A. R. Zalal, O. Urquhart, E. Colangelo, S. Quinn and A. Carrasco-Labra	2020	Social Media Research Strategy to Understand Clinician and Public Perception of Health Care Messages	JDR Clin Trans Res
E. Hubli, G. Peters, P. Sheeran, C. Osorio and P. Desai	2021	9 Reasons to smile: At home psychosocial support for cleft lip and/or palate families around the world	Cleft Palate-Craniofacial Journal
D. Hughes, R. Jhaveri, B. Shah, F. Blevins, A. Rodriguez, S. Sarosiek, A. Lerner, J. M. Sloan and V. Sanchorawala	2020	Improvement in clinic efficiency, patient satisfaction, and overcoming unique challenges in the era of COVID-19 with implementation of subcutaneous daratumumab in patients with multiple myeloma (MM) and light chain (AL) amyloidosis	Blood
N. Hulstein	2018	Frailty in LVAD patients different aspects	International Journal of Artificial Organs
M. Humagain, R. Humagain and D. Rokaya	2020	Dental Practice during COVID-19 in Nepal: A Descriptive Cross-sectional Study	JNMA J Nepal Med Assoc
V. S. Humphrey, S. Choudhary, A. J. James, S. Obagi, E. Koch, M. Pugliano-Mauro, L. D. Falo and J. J. Lee	2019	Do-it-yourself facial and mask home remedies on YouTube: A pantry of options	Journal of the American Academy of Dermatology
J. Humphreys, F. Jarad and S. Albadri	2021	Management of molar-incisor hypomineralisation by general dental practitioners - part one: diagnosis	Br Dent J
J. Humphreys, F. Jarad and S. Albadri	2021	Management of molar-incisor hypomineralisation by general dental practitioners - part two: treatment	Br Dent J
J. Husband	2013	Judith Husband: 'it's surprising what we can actually live without, other than air, water and food'. Interview by Laura Pacey	Br Dent J
S. R. Hussain, S. S. Jiang and J. A. Bosio	2022	Generational perspectives of orthodontists in the U.S. and Canada: A survey study	American Journal of Orthodontics and Dentofacial Orthopedics
A. Hussein, M. Mando and R. Radisauskas	2022	Work-Related Musculoskeletal Disorders among Dentists in the United Arab Emirates: A Cross-Sectional Study	Medicina (Kaunas)
G. Hussein Naguib, M. H. Ahmed, E. N. Alshouibi and M. T. Hamed	2018	Innovative integration of Facebook groups in biomaterials course: Perception of dental students	Acta Informatica Medica
M. Huston and S. Amin	2019	The oral and maxillofacebook surgeon	International Journal of Oral and Maxillofacial Surgery
C. M. Hutchison, V. Cave, E. G. Walshaw, B. Burns and C. Park	2020	YouTube(™) as a source for patient education about the management of dental avulsion injuries	Dent Traumatol
T. Huusko and A. Holm	2022	THE STATE OF OSTEOPOROSIS TREATMENT IN FINLAND: PATIENT'S PERSPECTIVE ON THE IMPLEMENTATION OF THE TREATMENT RECOMMENDATION	Aging Clinical and Experimental Research
N. K. Ibrahim, H. A. Alwafi, S. O. Sangoof, A. K. Turkistani and B. M. Alattas	2017	Cross-infection and infection control in dentistry: Knowledge, attitude and practice of patients attended dental clinics in King Abdulaziz University Hospital, Jeddah, Saudi Arabia	J Infect Public Health
M. Ihab, W. E. El Din, N. Ammar, R. Yassin and M. El Tantawi	2022	Using mHealth to promote parents’ brushing of preschool children’s teeth: a protocol for a randomized factorial trial using the Multi-phase Optimization Strategy (MOST)	Trials
M. Ihab, W. E. El Din, N. Ammar, R. Yassin and M. El Tantawi	2022	Using mHealth to promote parents’ brushing of preschool children’s teeth: a protocol for a randomized factorial trial using the Multi-phase Optimization Strategy (MOST)	Trials
M. Ihab, W. E. El Din, N. Ammar, R. Yassin and M. El Tantawi	2022	Using mHealth to promote parents’ brushing of preschool children’s teeth: a protocol for a randomized factorial trial using the Multi-phase Optimization Strategy (MOST)	Trials
J. Ihm, H. Choi and S. Roh	2017	Flipped-learning course design and evaluation through student self-assessment in a predental science class	Korean J Med Educ
T. Imai and R. Dailey	2016	Influences of Mental Illness Stigma on Perceptions of and Responses to Requests for Favors	Health Commun
N. Ince	2019	Evaluation of knowledge and attitudes of dentists about HIV / AIDS and oral lesions	Konuralp Tip Dergisi
M. Indumathi, D. Ganapathy and K. Sasanka	2020	Impact of social media on dental students in Chennai	International Journal of Pharmaceutical Research
N. P. T. Innes	2018	Cariology Clinical Trials: What Are We-and What Should We Be-Looking At?	Adv Dent Res
N. P. T. Innes	2018	Cariology clinical trials: what are we-and what should we be-looking at?	Advances in dental research
Y. Inoue, T. Zaitsu, A. Oshiro, M. Ishimaru, K. Taira, H. Takahashi, J. Aida and N. Tamiya	2022	Association of marital status and access to dental care among the Japanese population: a cross-sectional study	BMC oral health
Y. Inoue, T. Zaitsu, A. Oshiro, M. Ishimaru, K. Taira, H. Takahashi, J. Aida and N. Tamiya	2022	Association of marital status and access to dental care among the Japanese population: a cross-sectional study	BMC Oral Health
Y. Inoue, T. Zaitsu, A. Oshiro, M. Ishimaru, K. Taira, H. Takahashi, J. Aida and N. Tamiya	2022	Association of marital status and access to dental care among the Japanese population: a cross-sectional study	BMC Oral Health
Irct20131102015238N	2021	Animation Programming in Comparison with Text-Based Education on Oral Health in Toddlers’ Mothers	https://trialsearch.who.int/Trial2.aspx?TrialID=IRCT20131102015238N4
Irct20200208046413N	2020	Evaluation of an oral hygiene educational intervention to improve the oral health of elementary students with autism	https://trialsearch.who.int/Trial2.aspx?TrialID=IRCT20200208046413N1
Irct20200609047705N	2021	The effectiveness of health education on oral hygiene in fixed orthodontic patients	https://trialsearch.who.int/Trial2.aspx?TrialID=IRCT20200609047705N2
Irct20200714048102N	2020	Evaluation of the effect of 2 kind of virtual educational intervention on knowledge-attitude and practice of dental prosthodontists about the role of intra-oral appliances in management of obstructive sleep apnea	https://trialsearch.who.int/Trial2.aspx?TrialID=IRCT20200714048102N1
Irct20220213054015N	2022	Investigation of the effect of Melatonin mouthwash on prevention of chemotherapy-induced oral mucositis	https://trialsearch.who.int/Trial2.aspx?TrialID=IRCT20220213054015N1
K. Ishimura, R. Sakaniwa, K. Shirai, J. Aida, K. Takeuchi, K. Kondo and H. Iso	2023	Frequency of going outdoors and risk of poor oral health among older Japanese adults: a longitudinal cohort from the Japan Gerontological Evaluation Study	J Epidemiol
L. Isidro Olan, M. A. Rueda Ventura, D. Estrella Castillo and E. M. Vega Lizama	2021	Social media as a tool for providing dental care and recommendation to bleeding disorders population during COVID-19 pandemic	Haemophilia
Isrctn	2015	Evaluation of a person-centred multidimensional interdisciplinary rehabilitation program for community dwelling older people with dementia and their informal primary caregivers	https://trialsearch.who.int/Trial2.aspx?TrialID=ISRCTN59155421
Isrctn	2018	A randomized controlled trial of mindfulness-based stress reduction (MBSR) in Chilean health workers	https://trialsearch.who.int/Trial2.aspx?TrialID=ISRCTN12039804
Isrctn	2018	The effect of the cloud-based health education mode on the anxiety, fatigue and self-care of women undergoing gynecological laparotomy	https://trialsearch.who.int/Trial2.aspx?TrialID=ISRCTN16157091
Isrctn	2021	The effect of a Snapchat based intervention on oral health knowledge among pregnant women in Saudi Arabia	https://trialsearch.who.int/Trial2.aspx?TrialID=ISRCTN13915540
Isrctn	2021	Acceptability of teledentistry during the COVID-19 pandemic in Saudi Arabia	https://trialsearch.who.int/Trial2.aspx?TrialID=ISRCTN29153109
Isrctn	2021	Effect of storytelling on teledentistry awareness	https://trialsearch.who.int/Trial2.aspx?TrialID=ISRCTN68587630
Isrctn	2022	Public title: acceptability, feasibility and pilot study of a culturally sensitive parental and caregiver, community-based intervention using participatory learning and action groups to optimise infant nutrition, feeding, and dental practices in children from South Asian families: NEON (Nurture Early for Optimal Nutrition)	https://trialsearch.who.int/Trial2.aspx?TrialID=ISRCTN10234623
A. Isvik	2022	Leveraging Co-Creation for Computing-Infused Lessons	Annual Conference on Innovation and Technology in Computer Science Education, ITiCSE
M. Ittefaq and A. Iqbal	2018	Digitization of the health sector in Pakistan: challenges and opportunities to online health communication: A case study of MARHAM social and mobile media	Digit Health
R. Iurcov, L. M. Pop, G. Ciavoi and M. Iorga	2021	Evaluating the Practice of Preventive Behaviors and the Fear of COVID-19 among Dentists in Oradea Metropolitan Area after the First Wave of Pandemic; a Cross-Sectional Study	Healthcare (Basel)
M. Iwasaki and H. Hirano	2022	Decline in Oral Function and Its Management	Int Dent J
M. Iwasaki and H. Hirano	2022	Decline in Oral Function and Its Management	International Dental Journal
M. Jaafar, R. Vafamansouri, M. Tareen, D. Kamel, V. C. Ayroso, F. Tareen and A. I. Spielman	2021	Snake Oil and Indian Liniment	J Hist Dent
M. A. Jaber, M. Abdelmagied, E. M. El-Ameen and K. I. Afrashtehfar	2023	COVID-19 Vaccine Acceptance among Ajman Undergraduate Dental Students: A Cross-Sectional Study	Int J Dent
M. A. Jaber, M. B. Q. Alfarra, M. H. Abdelmagied, S. Varma, E. El-Ameen and S. Abu Fanas	2023	Novel Coronavirus (COVID-19) Knowledge, Attitude, and Practice among Dental Sciences and Internship Students in Ajman University, United Arab Emirates: A Cross-Sectional Study	Int J Dent
G. R. Jadhav, P. Mittal, N. C. Bajaj and S. Banerjee	2022	Are YouTube videos on regenerative endodontic procedure reliable source for patient edification?	Saudi Endodontic Journal
H. C. Jadhav, A. S. Dodamani, G. N. Karibasappa, R. G. Naik, M. R. Khairnar, M. A. Deshmukh and P. Vishwakarma	2016	Effect of Reinforcement of Oral Health Education Message through Short Messaging Service in Mobile Phones: a Quasi-Experimental Trial	International journal of telemedicine and applications
M. Jagga, N. Audhali, H. Easa and N. Baasher	2022	SOFT LANDINGAND MWRES: AN IMG LED INITIATIVE ADDRESSES WORKFORCE INEQUALITY IN PAEDIATRICS	Archives of Disease in Childhood
S. Jain, A. Bajaj, V. Mohanty, S. Arora, N. Gangil and S. Grover	2023	Assessing Social Distancing Strategies in Government Schools of Delhi, India: A Formative Research Study	Int J Clin Pediatr Dent
V. M. Jain, S. R. S. Parihar, S. Acharya and S. Acharya	2023	Effects of wearing personal protective equipment (PPE) and its role in affecting the work efficiency of dentists during the COVID-19 pandemic	Work
N. S. Jakubovics, S. A. Yassin and A. H. Rickard	2014	Community interactions of oral streptococci	Adv Appl Microbiol
A. Jamkhande, A. B. Pangarikar, M. R. Khairnar, N. Gavali, Y. Patil and U. Wadgave	2022	Social Media Use in Dental Practice by Dental Practitioners of India: A Cross-sectional Survey	Journal of Clinical and Diagnostic Research
A. Jamleh, S. M. Aljohani, F. F. Alzamil, S. M. Aljuhayyim, M. N. Alsubaei, S. R. Alali, N. M. Alotaibi and M. Nassar	2022	Assessment of the educational value of endodontic access cavity preparation YouTube video as a learning resource for students	PLoS ONE
A. Jamleh, S. M. Aljohani, F. F. Alzamil, S. M. Aljuhayyim, M. N. Alsubaei, S. R. Alali, N. M. Alotaibi and M. Nassar	2022	Assessment of the educational value of endodontic access cavity preparation YouTube video as a learning resource for students	PLoS One
A. Jamleh, S. M. Aljohani, F. F. Alzamil, S. M. Aljuhayyim, M. N. Alsubaei, S. R. Alali, N. M. Alotaibi and M. Nassar	2022	Assessment of the educational value of endodontic access cavity preparation YouTube video as a learning resource for students	PLoS ONE
A. Jamleh, S. M. Aljohani, F. F. Alzamil, S. M. Aljuhayyim, M. N. Alsubaei, S. R. Alali, N. M. Alotaibi and M. Nassar	2022	Assessment of the educational value of endodontic access cavity preparation YouTube video as a learning resource for students	PLoS ONE
A. Jamleh, M. Nassar, H. Alissa and A. Alfadley	2021	Evaluation of YouTube videos for patients' education on periradicular surgery	PLoS One
Y. Jang, E. Y. Choi, H. Yoon, N. S. Park, D. A. Chiriboga and M. T. Kim	2021	Self-rated Physical, Mental, Oral, and Cognitive Health in Older Korean Immigrants: The Role of Health Indicators and Sociocultural Factors	J Immigr Minor Health
Y. Jang, J. Ko, M. K. Rhee, N. S. Park, D. A. Chiriboga and M. T. Kim	2022	Factors Associated With Dietary Risks in Older Korean Americans	Int J Aging Hum Dev
Y. Jang, J. Ko, M. K. Rhee, N. S. Park, D. A. Chiriboga and M. T. Kim	2022	Factors Associated With Dietary Risks in Older Korean Americans	International Journal of Aging and Human Development
Y. Jang, J. Ko, M. K. Rhee, N. S. Park, D. A. Chiriboga and M. T. Kim	2023	Factors Associated With Dietary Risks in Older Korean Americans	Int J Aging Hum Dev
Y. Jang, J. Ko, M. K. Rhee, N. S. Park, D. A. Chiriboga and M. T. Kim	2023	Factors Associated With Dietary Risks in Older Korean Americans	Int J Aging Hum Dev
O. Janssens, L. Haerens, M. Valcke, D. Beeckman, P. Pype and M. Embo	2022	The role of ePortfolios in supporting learning in eight healthcare disciplines: A scoping review	Nurse education in practice
O. Janssens, L. Haerens, M. Valcke, D. Beeckman, P. Pype and M. Embo	2022	The role of ePortfolios in supporting learning in eight healthcare disciplines: A scoping review	Nurse Educ Pract
O. Janssens, L. Haerens, M. Valcke, D. Beeckman, P. Pype and M. Embo	2022	The role of ePortfolios in supporting learning in eight healthcare disciplines: A scoping review	Nurse Education in Practice
R. K. Jarwan, A. K. Alhindi, R. M. Iskandar, S. O. Bashihab, A. A. Nassar and S. N. Sembawa	2023	Assessment of Self-Care Methods for Acute Dental Pain Among Adults During COVID-19 Dissemination and the Implementation of Teledentistry in Makkah, Saudi Arabia: A Cross-Sectional Study	Cureus
R. V. Jathanna, K. K. Krishnaraj, P. N. Roopalekha Jathanna and V. R. Jathanna	2020	Youtube tm videos as a source of information on clear retainers	Indian Journal of Forensic Medicine and Toxicology
M. Q. Javed, M. Khan, K. I. Khan and N. Almutairi	2023	Endodontic infection control practices among Pakistani general dental practitioners: A national cross-sectional questionnaire survey	Journal of Taibah University Medical Sciences
M. Jedliński, M. Mazur, K. Schmeidl, K. Grocholewicz, R. Ardan and J. Janiszewska-Olszowska	2022	Orthodontic Retention-Protocols and Materials-A Questionnaire Pilot Study among Polish Practitioners	Materials (Basel)
M. Jedliński, M. Mazur, K. Schmeidl, K. Grocholewicz, R. Ardan and J. Janiszewska-Olszowska	2022	Orthodontic Retention—Protocols and Materials—A Questionnaire Pilot Study among Polish Practitioners	Materials
R. K. Jha, D. K. Shah, S. Basnet, K. R. Paudel, P. Sah, A. K. Sah and K. Adhikari	2016	Facebook use and its effects on the life of health science students in a private medical college of Nepal	BMC Res Notes
H. Jiang, X. Xiong, Y. Su, J. Peng, X. Zhu, J. Wang, M. Chen and X. Qian	2016	Use of antiseptic mouthrinse during pregnancy and pregnancy outcomes: a randomised controlled clinical trial in rural China	Bjog
H. Jiang, X. Xiong, Y. Su, J. Peng, X. Zhu, J. Wang, M. Chen and X. Qian	2016	Use of antiseptic mouthrinse during pregnancy and pregnancy outcomes: a randomised controlled clinical trial in rural China	BJOG
Y. I. Jiménez-López, A. M. Hernandez-Herrera, H. J. Gómez Díaz, R. Torres González and K. Jáuregui Renaud	2023	Quality of life related to both general and oral health two years after treatment for subcondylar fracture	British Journal of Oral and Maxillofacial Surgery
S. Jo, K. A. Pituch and N. Howe	2022	The Relationships Between Social Media and Human Papillomavirus Awareness and Knowledge: Cross-sectional Study	JMIR public health and surveillance
S. Jo, K. A. Pituch and N. Howe	2022	The Relationships Between Social Media and Human Papillomavirus Awareness and Knowledge: Cross-sectional Study	JMIR Public Health Surveill
S. Jo, K. A. Pituch and N. Howe	2022	The Relationships Between Social Media and Human Papillomavirus Awareness and Knowledge: Cross-sectional Study	JMIR public health and surveillance
S. Jo, K. A. Pituch and N. Howe	2022	The Relationships Between Social Media and Human Papillomavirus Awareness and Knowledge: Cross-sectional Study	JMIR public health and surveillance
T. Joda, A. W. K. Yeung, K. Hung, N. U. Zitzmann and M. M. Bornstein	2021	Disruptive Innovation in Dentistry: What It Is and What Could Be Next	J Dent Res
B. A. John	2013	Kinship--king's social harmonisation project. Pilot phase of a social network for use in higher education (HE)	Bull Group Int Rech Sci Stomatol Odontol
J. K. Johnsen, T. B. Eggesvik, T. H. Rørvik, M. W. Hanssen, R. Wynn and P. E. Kummervold	2019	Differences in Emotional and Pain-Related Language in Tweets About Dentists and Medical Doctors: Text Analysis of Twitter Content	JMIR Public Health Surveill
I. Johnson, S. Jenkins and J. Ginley	2020	Dentistry: Studying for a chosen career and the role of family, friends and support in that journey	Eur J Dent Educ
M. Jonker, C. Engelsma, D. J. Manton and A. Visser	2022	Decision-Making concerning Involuntary Oral Care for Older Individuals with Dementia	Int J Environ Res Public Health
E. Joury	2016	Community-based learning in a challenging context: the development and evaluation of an outreach dental public health programme in Damascus University, Syria	Eur J Dent Educ
M. J. Jung and M. S. Seo	2022	Assessment of reliability and information quality of YouTube videos about root canal treatment after 2016	BMC Oral Health
M. J. Jung and M. S. Seo	2022	Assessment of reliability and information quality of YouTube videos about root canal treatment after 2016	BMC Oral Health
M. J. Jung and M. S. Seo	2022	Assessment of reliability and information quality of YouTube videos about root canal treatment after 2016	BMC Oral Health
S. Kachhara, D. Nallaswamy and M. Subha	2020	Attitude of dental faculty on admissions to dental colleges through national eligibility cum entrance test (Neet) - A knowledge, aptitude and perspective survey	Indian Journal of Public Health Research and Development
S. Kachhara, D. Nallaswamy and M. Subha	2020	Attitude of dental faculty on admissions to dental colleges through national eligibility cum entrance test (Neet) – a knowledge, aptitude and perspective survey	Medico-Legal Update
M. Kamalli and S. Sangeetha	2020	A survey on the perception about the future of dentistry among students pursuing dentistry	International Journal of Pharmaceutical Research
D. M. S. Kamarozaman, Y. Kamarudin, T. N. N. Tengku Hamzah and N. A. Mohd Nor	2020	Self-perceived orthodontic need, informationseeking behaviour and knowledge on orthodontic treatment among young malaysian adults	Journal of Health and Translational Medicine
Y. Kamarudin, N. A. Mohd Nor, A. C. Libamin, A. N. H. Suriani, J. Marhazlinda, T. Bramantoro, A. Ramadhani and P. Neville	2022	Social media use, professional behaviors online, and perceptions toward e-professionalism among dental students	J Dent Educ
Y. Kamarudin, N. A. Mohd Nor, A. C. Libamin, A. N. H. Suriani, J. Marhazlinda, T. Bramantoro, A. Ramadhani and P. Neville	2022	Social media use, professional behaviors online, and perceptions toward e-professionalism among dental students	J Dent Educ
Y. Kamarudin, N. A. Mohd Nor, A. C. Libamin, A. N. H. Suriani, J. Marhazlinda, T. Bramantoro, A. Ramadhani and P. Neville	2022	Social media use, professional behaviors online, and perceptions toward e-professionalism among dental students	Journal of Dental Education
R. Kamran, K. Saba and S. Azam	2021	Impact of COVID-19 on Pakistani dentists: a nationwide cross sectional study	BMC Oral Health
H. Kaney	2019	Dento-legal Aspects of Advertising and the Use of Social Media by Dental Professionals	Prim Dent J
S. Kannan, S. Balaji Ganesh and G. Lakshmanan	2020	Awareness of periodontal health among Chennai public: A survey	International Journal of Pharmaceutical Research
I. Karveleas, A. Kyriakouli, M. Koukou, M. Koufatzidou, E. M. Kalogirou and K. I. Tosios	2021	The relationship between Facebook behaviour and e-professionalism: A questionnaire-based cross-sectional study among Greek dental students	Eur J Dent Educ
S. Kassam, S. Chegini, S. Ria, R. Attwall and M. Perry	2017	Can we use social media to educate patients?	British Journal of Oral and Maxillofacial Surgery
A. W. K. Katz, B. S. Mensch, K. Woeber, P. Musara, J. Etima and A. Van Der Straten	2019	Understanding women's motivations to participate in MTN-003/VOICE, a phase 2b HIV prevention trial with low adherence	BMC women's health
M. E. Kaval, G. Kandemir Demirci, A. A. Atesci, F. Sarsar, F. Dindaroğlu, P. Güneri and M. K. Caliskan	2022	YouTube™ as an information source for regenerative endodontic treatment procedures: Quality and content analysis	International Journal of Medical Informatics
M. E. Kaval, G. Kandemir Demirci, A. A. Atesci, F. Sarsar, F. Dindaroğlu, P. Güneri and M. K. Caliskan	2022	YouTube™ as an information source for regenerative endodontic treatment procedures: Quality and content analysis	Int J Med Inform
M. E. Kaval, G. Kandemir Demirci, A. A. Atesci, F. Sarsar, F. Dindaroğlu, P. Güneri and M. K. Caliskan	2022	YouTube™ as an information source for regenerative endodontic treatment procedures: Quality and content analysis	Int J Med Inform
M. E. Kaval, G. Kandemir Demirci, A. A. Atesci, F. Sarsar, F. Dindaroğlu, P. Güneri and M. K. Caliskan	2022	YouTube™ as an information source for regenerative endodontic treatment procedures: Quality and content analysis	International Journal of Medical Informatics
C. E. Kearns, J. Urata and B. W. Chaffee	2022	California Dentists' Engagement in Media Advocacy for Sugar Restriction Policies	JDR Clin Trans Res
C. E. Kearns, J. Urata and B. W. Chaffee	2022	California Dentists’ Engagement in Media Advocacy for Sugar Restriction Policies	JDR Clinical and Translational Research
C. E. Kearns, J. Urata and B. W. Chaffee	2022	California Dentists’ Engagement in Media Advocacy for Sugar Restriction Policies	JDR Clinical and Translational Research
J. Kennedy and J. Leikin	2020	Clinical and biochemical effects of patient initiated, over-the-counter low-dose dimercaptosuccinic acid (DMSA) chelation therapy for lead exposure	Clinical Toxicology
A. J. Kennerley, D. A. Mitchell, A. Sebald and I. Watson	2021	Real-time magnetic resonance imaging: mechanics of oral and facial function	Br J Oral Maxillofac Surg
A. J. Kennerley, D. A. Mitchell, A. Sebald and I. Watson	2022	Real-time magnetic resonance imaging: mechanics of oral and facial function	Br J Oral Maxillofac Surg
A. J. Kennerley, D. A. Mitchell, A. Sebald and I. Watson	2022	Real-time magnetic resonance imaging: mechanics of oral and facial function	British Journal of Oral and Maxillofacial Surgery
A. J. Kennerley, D. A. Mitchell, A. Sebald and I. Watson	2022	Real-time magnetic resonance imaging: mechanics of oral and facial function	British Journal of Oral and Maxillofacial Surgery
A. Kenny, V. Dickson-Swift, C. K. Y. Chan, M. Masood, M. Gussy, B. Christian, B. Hodge, S. Furness, L. C. Hanson, S. Clune, E. Zadow and R. J. Knevel	2021	Oral health interventions for older people in residential aged care facilities: a protocol for a realist systematic review	BMJ Open
P. Kenny and I. G. Johnson	2016	Social media use, attitudes, behaviours and perceptions of online professionalism amongst dental students	Br Dent J
I. Kerr, D. Reed, A. M. Brennan and K. A. Eaton	2021	An investigation into possible factors that may impact on the potential for inappropriate prescriptions of antibiotics: a survey of general dental practitioners' approach to treating adults with acute dental pain	Br Dent J
J. E. Kettle, A. C. Hyde, T. Frawley, C. Granger, S. J. Longstaff and P. E. Benson	2020	Managing orthodontic appliances in everyday life: A qualitative study of young people's experiences with removable functional appliances, fixed appliances and retainers	J Orthod
K. Khair, M. Holland and A. Kisakye	2016	A twin-track approach to developing haemophilia care in Uganda	Haemophilia
K. Khair, M. Holland and D. Pollard	2013	The experience of girls and young women with inherited bleeding disorders	Haemophilia
A. S. A. Khalid, M. Alzahrani, W. A. Alharbi and A. Shabbir	2021	Awareness and attitude of Vape users in the Saudi community regarding its effect on general and oral health	Pakistan Journal of Medical and Health Sciences
S. Khalid, U. A. Hotiana and Z. Muzzamil	2022	Impact of Social Media Websites Overuse on Mental Well Being of Medical Students	Pakistan Journal of Medical and Health Sciences
B. Khatoon, K. B. Hill and A. D. Walmsley	2014	Dental students' uptake of mobile technologies	Br Dent J
B. Khatoon, K. B. Hill and A. D. Walmsley	2015	Instant Messaging in Dental Education	J Dent Educ
H. Khazaie, J. Y. Lebni, J. Abbas, B. Mahaki, F. Chaboksavar, N. Kianipour, R. Toghroli and A. Ziapour	2021	Internet Addiction Status and Related Factors among Medical Students: A Cross-Sectional Study in Western Iran	Int Q Community Health Educ
H. Khazaie, J. Y. Lebni, J. Abbas, B. Mahaki, F. Chaboksavar, N. Kianipour, R. Toghroli and A. Ziapour	2023	Internet Addiction Status and Related Factors among Medical Students: A Cross-Sectional Study in Western Iran	Community Health Equity Res Policy
A. Khehra, N. Steinberg and L. Levin	2022	The role of educators, mentors, and motivation in shaping dental students to become life-long learners: A pan-Canadian survey	Journal of dental education
A. Khehra, N. Steinberg and L. Levin	2022	The role of educators, mentors, and motivation in shaping dental students to become life-long learners: A pan-Canadian survey	J Dent Educ
A. Khehra, N. Steinberg and L. Levin	2022	The role of educators, mentors, and motivation in shaping dental students to become life-long learners: A pan-Canadian survey	Journal of Dental Education
M. Khoury Absawi, K. Fahoum, S. Haim, A. A. Dror, D. Oren, F. Kablan, A. Abramson and S. Srouji	2022	COVID-19 knowledge and adherence of dental practitioners to health authority safety guidelines during a pandemic	Quintessence Int
S. Kidy, D. McGoldrick and P. Stockton	2019	YouTube as a source of patient information on extraction of third molars	British Journal of Oral and Maxillofacial Surgery
S. Kidy, D. M. McGoldrick and P. Stockton	2021	YouTube™ as a source of information on extraction of third molars	Oral Maxillofac Surg
D. D. Kılınç	2022	Is the information about orthodontics on Youtube and TikTok reliable for the oral health of the public? A cross sectional comparative study	Journal of stomatology, oral and maxillofacial surgery
D. D. Kılınç	2022	Is the information about orthodontics on Youtube and TikTok reliable for the oral health of the public? A cross sectional comparative study	J Stomatol Oral Maxillofac Surg
D. D. Kılınç	2022	Is the information about orthodontics on Youtube and TikTok reliable for the oral health of the public? A cross sectional comparative study	Journal of Stomatology, Oral and Maxillofacial Surgery
D. D. Kılınç	2022	Is the information about orthodontics on Youtube and TikTok reliable for the oral health of the public? A cross sectional comparative study	Journal of Stomatology, Oral and Maxillofacial Surgery
D. H. Kim and S. Kim	2021	Curriculum of gross anatomy education in Korean dental hygiene programs: Perceptions of clinical dental hygienists	Anat Sci Educ
D. H. Kim and S. Kim	2022	Curriculum of gross anatomy education in Korean dental hygiene programs: Perceptions of clinical dental hygienists	Anatomical sciences education
D. H. Kim and S. Kim	2022	Curriculum of gross anatomy education in Korean dental hygiene programs: Perceptions of clinical dental hygienists	Anat Sci Educ
D. H. Kim and S. Kim	2022	Curriculum of gross anatomy education in Korean dental hygiene programs: Perceptions of clinical dental hygienists	Anatomical Sciences Education
E. K. Kim, Y. S. Jung, K. H. Kim, K. R. Kim, G. H. Kwon, Y. H. Choi and H. K. Lee	2018	Social capital and oral health: The association of social capital with edentulism and chewing ability in the rural elderly	Arch Gerontol Geriatr
J. Kim, M. Odkhuu and J. H. Park	2020	Is it feasible to use 3D-printed titanium implant for radiated mandible reconstruction?	Bone Reports
J. Kim, R. Topolski, D. Dickinson and V. Ramos, Jr.	2017	The influence of lip form on incisal display with lips in repose on the esthetic preferences of dentists and lay people	J Prosthet Dent
R. Kirkham, D. MacKay, F. Barzi, C. Whitbread, M. Kirkwood, S. Graham, P. Van Dokkum, H. D. McIntyre, J. E. Shaw, A. Brown and et al.	2019	Improving postpartum screening after diabetes in pregnancy: results of a pilot study in remote Australia	Australian & New Zealand journal of obstetrics & gynaecology
S. Kiuchi, U. Cooray, T. Kusama, T. Yamamoto, H. Abbas, N. Nakazawa, K. Kondo, K. Osaka and J. Aida	2022	Oral Status and Dementia Onset: Mediation of Nutritional and Social Factors	J Dent Res
S. Kiuchi, U. Cooray, T. Kusama, T. Yamamoto, H. Abbas, N. Nakazawa, K. Kondo, K. Osaka and J. Aida	2022	Oral Status and Dementia Onset: Mediation of Nutritional and Social Factors	Journal of Dental Research
T. Klinke, A. Daboul, C. Schwahn, R. Frankenberger, R. Hickel and R. Biffar	2016	Dental practitioner recruitment for a randomized clinical trial in the field to evaluate the performance of a new glass ionomer restoration material	Trials
F. B. Kneitz, F. A. R. Scalioni, L. C. D. Tavares, M. Campos, C. F. Carrada and F. C. Machado	2023	Elementary school teachers' knowledge and attitudes toward emergency management of traumatic dental injuries	Braz Oral Res
F. B. Kneitz, F. A. R. Scalioni, L. C. D. Tavares, M. J. D. S. Campos, C. F. Carrada and F. C. Machado	2023	Elementary school teachers' knowledge and attitudes toward emergency management of traumatic dental injuries	Brazilian oral research
J. K. Knorst, B. Brondani, M. V. Vettore, D. Hesse, F. M. Mendes and T. M. Ardenghi	2022	Pathways between Social Capital and Oral Health from Childhood to Adolescence	Journal of dental research
J. K. Knorst, B. Brondani, M. V. Vettore, D. Hesse, F. M. Mendes and T. M. Ardenghi	2022	Pathways between Social Capital and Oral Health from Childhood to Adolescence	J Dent Res
J. K. Knorst, B. Brondani, M. V. Vettore, D. Hesse, F. M. Mendes and T. M. Ardenghi	2022	Pathways between Social Capital and Oral Health from Childhood to Adolescence	Journal of Dental Research
J. K. Knorst, G. R. Menegazzo, B. Emmanuelli, F. M. Mendes and T. M. Ardenghi	2019	Effect of neighborhood and individual social capital in early childhood on oral health-related quality of life: a 7-year cohort study	Qual Life Res
J. K. Knorst, F. Tomazoni, C. S. Sfreddo, M. Vettore, D. Hesse and T. M. Ardenghi	2022	Social capital and oral health in children and adolescents: A systematic review and meta-analysis	Community Dentistry and Oral Epidemiology
J. K. Knorst, F. Tomazoni, C. S. Sfreddo, M. V. Vettore, D. Hesse and T. M. Ardenghi	2021	Social capital and oral health in children and adolescents: A systematic review and meta-analysis	Community Dent Oral Epidemiol
J. K. Knorst, F. Tomazoni, C. S. Sfreddo, M. V. Vettore, D. Hesse and T. M. Ardenghi	2022	Social capital and oral health in children and adolescents: A systematic review and meta-analysis	Community Dent Oral Epidemiol
J. K. Knorst, F. Tomazoni, C. S. Sfreddo, M. V. Vettore, D. Hesse and T. M. Ardenghi	2022	Social capital and oral health in children and adolescents: A systematic review and meta-analysis	Community Dent Oral Epidemiol
J. K. Knorst, M. V. Vettore and T. M. Ardenghi	2022	Social capital and oral health promotion: Past, present, and future challenges	Front Oral Health
J. K. Knorst, M. V. Vettore and T. M. Ardenghi	2022	Social capital and oral health promotion: Past, present, and future challenges	Front Oral Health
J. K. Knorst, M. V. Vettore, B. Brondani, B. Emmanuelli and T. M. Ardenghi	2023	The Different Roles of Structural and Cognitive Social Capital on Oral Health-Related Quality of Life among Adolescents	Int J Environ Res Public Health
J. K. Knorst, M. V. Vettore, B. Brondani, B. Emmanuelli, S. M. Paiva and T. M. Ardenghi	2022	Impact of community and individual social capital during early childhood on oral health-related quality of life: A 10-year prospective cohort study	Journal of dentistry
J. K. Knorst, M. V. Vettore, B. Brondani, B. Emmanuelli, S. M. Paiva and T. M. Ardenghi	2022	Impact of community and individual social capital during early childhood on oral health-related quality of life: A 10-year prospective cohort study	J Dent
J. K. Knorst, M. V. Vettore, B. Brondani, B. Emmanuelli, S. M. Paiva and T. M. Ardenghi	2022	Impact of community and individual social capital during early childhood on oral health-related quality of life: A 10-year prospective cohort study	Journal of Dentistry
J. K. Knorst, M. V. Vettore, B. Brondani, B. Emmanuelli, F. Tomazoni and T. M. Ardenghi	2022	Sense of coherence moderates the relationship between social capital and oral health‑related quality of life in schoolchildren: a 10-year cohort study	Health Qual Life Outcomes
J. K. Knorst, M. V. Vettore, B. Brondani, B. Emmanuelli, F. Tomazoni and T. M. Ardenghi	2022	Sense of coherence moderates the relationship between social capital and oral health‑related quality of life in schoolchildren: a 10-year cohort study	Health and Quality of Life Outcomes
M. Knösel, W. Engelke, H. J. Helms and A. Bleckmann	2012	An appraisal of the current and potential value of web 2.0 contributions to continuing education in oral implantology	Eur J Dent Educ
A. Knutt, L. D. Boyd, J. L. Adams and J. Vineyard	2022	Compassion Satisfaction, Compassion Fatigue, and Burnout among Dental Hygienists in the United States	J Dent Hyg
A. Knutt, L. D. Boyd, J. L. Adams and J. Vineyard	2022	Compassion Satisfaction, Compassion Fatigue, and Burnout among Dental Hygienists in the United States	Journal of dental hygiene : JDH
B. U. Koban	2022	Burnout of Healthcare Professionals Working in COVID-19 Contact Tracing Teams	Anatolian Journal of Family Medicine
Y. Koç, S. Akyüz and D. Akşit-Bıçak	2021	Clinical Experience, Knowledge, Attitudes and Practice of Turkish Pediatric Dentists during the COVID-19 Pandemic	Medicina (Kaunas)
A. Kodama, Y. Kume, M. Iwakura, K. Iijima and H. Ota	2022	A Pilot Survey: Oral Function as One of the Risk Factors for Physical Frailty	International Journal of Environmental Research and Public Health
K. Kodonas and A. Fardi	2021	YouTube as a source of information about pulpotomy and pulp capping: a cross sectional reliability analysis	Restor Dent Endod
M. Kohns Vasconcelos, P. M. Meyer Sauteur, R. Santoro, M. Coslovsky, M. Lura, K. Keitel, T. Wachinger, S. Beglinger, U. Heininger, J. Van Den Anker and et al.	2020	Randomised placebo-controlled multicentre effectiveness trial of adjunct betamethasone therapy in hospitalised children with community-acquired pneumonia: a trial protocol for the KIDS-STEP trial	BMJ open
J. Kolahi, P. Iranmanesh and S. Khazaei	2017	Altmetric analysis of 2015 dental literature: a cross sectional survey	Br Dent J
J. Kolahi and S. Khazaei	2016	Altmetric: Top 50 dental articles in 2014	Br Dent J
J. Kolahi, S. Khazaei, P. Iranmanesh and P. Soltani	2019	Analysis of highly tweeted dental journals and articles: a science mapping approach	Br Dent J
X. Kong, S. Trotochaud, F. Naufal and P. A. Campochiaro	2021	The design and patient acceptability of NAC Attack a phase-3 clinical trial for retinitis pigmentosa (RP)	Investigative ophthalmology & visual science
P. Koppolu, S. Tanvir, A. Lingam, M. Noor, A. Barakat, M. Alwahibi, H. Almoallim, A. Aqerban, M. Noushad and F. Niazi	2022	Dental students and COVID 19: An online multinational survey on perception and knowledge	Annals of African Medicine
C. Z. Koyuncuoglu, D. Yaman, G. Kasnak and K. Demirel	2019	Preference of Suture Specifications in a Selected Periodontal and Implant Surgeries in Turkey	Eur J Dent
L. Krasniqi, L. D. Boyd, L. Giblin-Scanlon and J. Vineyard	2021	Self-Care Practices of Dental Hygiene Students	J Dent Hyg
T. Krastev, M. Payer, Z. Krastev, J. F. P. Cardelles, A. Vegh, D. Banyai, Z. Geczi and D. Vegh	2022	The Utilisation of CAD/CAM Technology Amongst Austrian Dentists: A Pilot Study	International dental journal
T. Krastev, M. Payer, Z. Krastev, J. F. P. Cardelles, A. Vegh, D. Banyai, Z. Geczi and D. Vegh	2022	The Utilisation of CAD/CAM Technology Amongst Austrian Dentists: A Pilot Study	Int Dent J
T. Krastev, M. Payer, Z. Krastev, J. F. P. Cardelles, A. Vegh, D. Banyai, Z. Geczi and D. Vegh	2022	The Utilisation of CAD/CAM Technology Amongst Austrian Dentists: A Pilot Study	International Dental Journal
T. Krastev, M. Payer, Z. Krastev, J. F. P. Cardelles, A. Vegh, D. Banyai, Z. Geczi and D. Vegh	2023	The Utilisation of CAD/CAM Technology Amongst Austrian Dentists: A Pilot Study	Int Dent J
A. Kraus, M. Lövy, O. Mikula, J. Okrouhlík, N. C. Bennett, A. Herrel and R. Šumbera	2022	Bite force in the strictly subterranean rodent family of African mole-rats (Bathyergidae): The role of digging mode, social organization and ecology	Functional Ecology
C. Krithika, M. R. Sanjana, C. Sridhar, A. B. Maniselvan, K. Ekambareswaran, D. Deepiha and D. B. Melba	2019	Knowledge and awareness about nipah virus infection among dentists and dental students in Chennai: A cross sectional study	Indian Journal of Public Health Research and Development
S. Kuipers, S. Castelein, L. Kronenberg, J. van ’t Veer and N. Boonstra	2023	A Human-Centered Design Approach to Develop Oral Health Nursing Interventions in Patients with a Psychotic Disorder	International Journal of Environmental Research and Public Health
S. Kuipers, S. Castelein, L. Kronenberg, J. V. Veer and N. Boonstra	2023	A Human-Centered Design Approach to Develop Oral Health Nursing Interventions in Patients with a Psychotic Disorder	Int J Environ Res Public Health
S. S. Kum, M. E. Northridge and S. S. Metcalf	2018	Using focus groups to design systems science models that promote oral health equity	BMC Oral Health
D. Kumar, B. E. S. Dawoud, S. Kent, MtreC and P. Kyzas	2021	Antibiotic practices in non-condylar mandibular fractures: a Maxillofacial Trainee Research Collaborative (MTReC) UK-wide survey	Br J Oral Maxillofac Surg
D. Kumar, B. E. S. Dawoud, S. Kent, MtreC and P. Kyzas	2022	Antibiotic practices in non-condylar mandibular fractures: a Maxillofacial Trainee Research Collaborative (MTReC) UK-wide survey	British Journal of Oral and Maxillofacial Surgery
D. Kumar, B. E. S. Dawoud, S. Kent, MtreC and P. Kyzas	2022	Antibiotic practices in non-condylar mandibular fractures: a Maxillofacial Trainee Research Collaborative (MTReC) UK-wide survey	British Journal of Oral and Maxillofacial Surgery
K. Kumar, S. Naz and K. Karim	2016	Selection of single-visit and multiple-visit root canal treatment protocol: A survey of endodontic specialists and general dental practioner of Pakistan	Medical Forum Monthly
P. S. Kumar, P. Clark, M. C. Brinkman and D. Saxena	2019	Novel Nicotine Delivery Systems	Adv Dent Res
N. Kurian, I. A. Varghese, J. M. Cherian, V. S. Varghese, A. M. Sabu, P. Sharma and M. G. Varghese	2022	Influence of social media platforms in dental education and clinical practice: A cross-sectional survey among dental trainees and professionals	Journal of dental education
N. Kurian, I. A. Varghese, J. M. Cherian, V. S. Varghese, A. M. Sabu, P. Sharma and M. G. Varghese	2022	Influence of social media platforms in dental education and clinical practice: A cross-sectional survey among dental trainees and professionals	J Dent Educ
N. Kurian, I. A. Varghese, J. M. Cherian, V. S. Varghese, A. M. Sabu, P. Sharma and M. G. Varghese	2022	Influence of social media platforms in dental education and clinical practice: A cross-sectional survey among dental trainees and professionals	J Dent Educ
N. Kurian, I. A. Varghese, J. M. Cherian, V. S. Varghese, A. M. Sabu, P. Sharma and M. G. Varghese	2022	Influence of social media platforms in dental education and clinical practice: A cross-sectional survey among dental trainees and professionals	Journal of Dental Education
N. Kurian, K. G. Varghese, S. Daniel, V. S. Varghese, T. Kaur and R. Verma	2022	Are YouTube videos on complete arch fixed implant-supported prostheses useful for patient education?	J Prosthet Dent
N. Kurian, K. G. Varghese, S. Daniel, V. S. Varghese, T. Kaur and R. Verma	2022	Are YouTube videos on complete arch fixed implant-supported prostheses useful for patient education?	Journal of Prosthetic Dentistry
G. Kyoon-Achan, R. J. Schroth, J. Sanguins, R. Campbell, D. Demaré, M. Sturym, J. Edwards, M. Bertone, L. Dufour, K. Hai Santiago, F. Chartrand, T. Dhaliwal, B. Patterson, J. Levesque and M. Moffatt	2021	Early childhood oral health promotion for First Nations and Métis communities and caregivers in Manitoba	Health Promot Chronic Dis Prev Can
A. K. Labh and M. S. Thenmozhi	2018	Absence of palmaris longus muscle	Drug Invention Today
Y. Lam, J. Seehra, S. Abela and M. T. Cobourne	2022	A cross-sectional study of exposure across social media platforms for the British Orthodontic Society retention awareness campaign: #HoldthatSmile	J Orthod
Y. Lam, J. Seehra, S. Abela and M. T. Cobourne	2022	A cross-sectional study of exposure across social media platforms for the British Orthodontic Society retention awareness campaign: #HoldthatSmile	Journal of Orthodontics
Y. Lam, J. Seehra, S. Abela and M. T. Cobourne	2022	A cross-sectional study of exposure across social media platforms for the British Orthodontic Society retention awareness campaign: #HoldthatSmile	Journal of Orthodontics
G. A. Lamarca, C. Leal Mdo, A. T. Leao, A. Sheiham and M. V. Vettore	2014	The different roles of neighbourhood and individual social capital on oral health-related quality of life during pregnancy and postpartum: a multilevel analysis	Community Dent Oral Epidemiol
R. Lamenha-Lins, D. M. C. Pugliesi, F. J. C. de Lima, A. R. O. Moreira, P. de Marcelos and V. E. Dos Santos Junior	2021	A mobile application as a learning tool for improving dental students' knowledge regarding dental trauma	European journal of dental education
R. J. Lamont, G. Hajishengallis and H. Koo	2023	Social networking at the microbiome-host interface	Infect Immun
R. Lan, F. Campana, D. Tardivo, J. H. Catherine, J. N. Vergnes and M. Hadj-Saïd	2021	Relationship between internet research data of oral neoplasms and public health programs in the European Union	BMC Oral Health
N. Laniado, V. M. Badner, A. E. Sanders, R. H. Singer, T. L. Finlayson, S. Hua, L. M. Kaste and C. R. Isasi	2020	Social capital and periodontal disease in Hispanic/Latino adults in the United States: Results from the Hispanic Community Health Study/Study of Latinos	J Clin Periodontol
N. Laniado, A. E. Sanders, M. J. Fazzari, V. M. Badner, R. H. Singer, T. L. Finlayson, S. Hua and C. R. Isasi	2021	Social support and dental caries experience: Findings from the Hispanic Community Health Study/Study of Latinos Sociocultural Ancillary Study	Community Dent Oral Epidemiol
G. M. P. LaPosta, S. K. Creech, A. Macdonald and C. T. Taft	2019	Predictors of Session Attendance in Intimate Partner Violence Treatment for Trauma-Exposed Veterans	Partner abuse
J. S. Lara, M. M. Braga, C. G. Zagatto, C. L. Wen, F. M. Mendes, P. U. Murisi and A. E. Haddad	2020	A Virtual 3D Dynamic Model of Caries Lesion Progression as a Learning Object for Caries Detection Training and Teaching: Video Development Study	JMIR Med Educ
R. W. Law, S. Kanagasingam and K. A. Choong	2021	Sensationalist social media usage by doctors and dentists during Covid-19	Digit Health
A. J. Leach, E. K. Mulholland, M. Santosham, P. J. Torzillo, N. J. Brown, P. McIntyre, H. Smith-Vaughan, S. Skull, A. Balloch, R. Andrews and et al.	2015	Pneumococcal conjugate vaccines PREVenar13 and SynflorIX in sequence or alone in high-risk Indigenous infants (PREV-IX_COMBO): protocol of a randomised controlled trial	BMJ open
E. J. Lee, H. S. Kim and M. H. Joo	2022	Social Media vs. Mass Media: Mitigating the Suspicion of Ulterior Motives in Public Health Communication	Health communication
E. J. Lee, H. S. Kim and M. H. Joo	2022	Social Media vs. Mass Media: Mitigating the Suspicion of Ulterior Motives in Public Health Communication	Health Commun
E. J. Lee, H. S. Kim and M. H. Joo	2022	Social Media vs. Mass Media: Mitigating the Suspicion of Ulterior Motives in Public Health Communication	Health Communication
J. Lee and C. S. Lee	2022	‘You betrayed us’: Ethnic celebrity gossip in diasporic women’s online communities	Convergence
K. H. Lee, B. Wu and B. L. Plassman	2015	Dental care utilization among older adults with cognitive impairment in the USA	Geriatr Gerontol Int
L. Lee	2014	Leveraging social media and mobile technology in anatomical science education	FASEB Journal
L. Lee	2014	Leveraging social media and mobile technology in anatomical science education	FASEB Journal
S. Lee and J. E. Kim	2022	Evaluating the Precision of Automatic Segmentation of Teeth, Gingiva and Facial Landmarks for 2D Digital Smile Design Using Real-Time Instance Segmentation Network	Journal of Clinical Medicine
S. Lee and J. E. Kim	2022	Evaluating the Precision of Automatic Segmentation of Teeth, Gingiva and Facial Landmarks for 2D Digital Smile Design Using Real-Time Instance Segmentation Network	Journal of Clinical Medicine
S. J. Lee	2013	Late effects after haematopoietic cell transplantation	Indian Journal of Hematology and Blood Transfusion
V. H. K. Lee, G. Kyoon-Achan, J. Levesque, S. Ghotra, R. Hu and R. J. Schroth	2022	Promoting early childhood oral health and preventing early childhood caries on Instagram	Front Oral Health
V. H. K. Lee, G. Kyoon-Achan, J. Levesque, S. Ghotra, R. Hu and R. J. Schroth	2023	Promoting early childhood oral health and preventing early childhood caries on Instagram	Frontiers in Oral Health
Y. Lee, G. Chang and H. Chang	2019	Effects of education and support groups organized by IBCLCs in early postpartum on breastfeeding	Midwifery
Y. Lee and S. Lee	2022	Effects of oral ingestion of drinking water using a far-infrared-emitting tumbler on lipid profile and insulin resistance in adults: a pilot randomized double-blind sham-controlled trial	Obesity facts
Y. L. Lee, R. K. Verma, H. Yadav and A. Barua	2016	Health impacts of Facebook usage and mobile texting among undergraduate dental students: it's time to understand the difference between usage and an excessive use	Eur J Dent Educ
C. Leigh, M. Faigenblum, P. Fine, R. Blizard and A. Leung	2021	General dental practitioners' knowledge and opinions of snoring and sleep-related breathing disorders	Br Dent J
S. Leigh, P. Granby, A. Haycox, S. Mundle, H. Bracken, V. Khedikar, J. Mulik, B. Faragher, T. Easterling, M. A. Turner and et al.	2018	Foley catheter vs. oral misoprostol to induce labour among hypertensive women in India: a cost-consequence analysis alongside a clinical trial	BJOG
S. Leow, C. Griffiths, A. Middleton and D. Higgins	2022	The future ahead – digital imaging in forensics	Pathology
J. Lerner, K. Killion and V. Duffy	2022	Improving diet and dental hygiene behaviours among toddlers through tailored messaging and motivational interviewing: A study protocol for an online multicomponent intervention	Appetite
J. Lerner, K. Killion and V. Duffy	2022	Improving diet and dental hygiene behaviours among toddlers through tailored messaging and motivational interviewing: a study protocol for an online multicomponent intervention	Appetite
R. P. Levin	2017	Commentary: Online Reviews and Other Digital Marketing Strategies	J Periodontol
J. M. Lewis	2012	Influencing public policy on oral health	Community Dent Oral Epidemiol
C. Li, X. Liu, N. Li, F. Yang, M. Zheng, Y. Li and J. Zhang	2021	Impact of Coronavirus disease 2019 on patients with toothache: Analysis of tweets on Weibo	Medicine (Baltimore)
F. Li, Y. Yuan, D. Wu, J. Li, H. Han, X. Li, L. Hu, R. Chen, Y. Yao, Y. Jiao and et al.	2022	Herbal Medicine Hewei Jiangni Decoction Is Noninferior to Oral Omeprazole for the Treatment of Nonerosive Gastroesophageal Reflux Disease: a Randomized, Double-Blind, and Double-Dummy Controlled Trail	Evidence-based complementary and alternative medicine : eCAM
L. Li, X. Liu, Z. Chen, L. Wang, X. Lian and H. Zou	2021	The Application of a Case-Based Social Media-Assisted Teaching Method in Cariology Education：Comparative Study	J Med Internet Res
S. Li, J. Wu, O. Huang, J. He, L. Zhu, W. Chen, Y. Li, X. Chen and K. Shen	2021	Improving adherence to hormone therapy among breast cancer patients through a mobile app and patient navigation: app development and testing	Cancer research
T. Y. Li, X. Gao, K. Wong, C. S. Tse and Y. Y. Chan	2015	Learning Clinical Procedures Through Internet Digital Objects: Experience of Undergraduate Students Across Clinical Faculties	JMIR Med Educ
X. Liang, S. Sun, H. Ma, T. Gu, H. Guo, Z. Zhao and K. Wang	2022	The Ideal Nasion in Chinese: A Preference Analysis of the General Population	Journal of Craniofacial Surgery
A. Liaquat, K. Atta and R. A. Khan	2021	Challenges Faced in Teaching and Learning during Clinical Years of Dentistry amidst the Covid-19 Pandemic	Pakistan Journal of Medical and Health Sciences
M. Libby, E. Schneiderman, A. McCann and A. Kane	2015	Continuing medical and dental needs of adults with cleft lip and/or palate: A needs assessment	Cleft Palate-Craniofacial Journal
A. Lissoni, C. M. Morini, B. Mainardi, E. Polizzi, G. Tetè, E. Agliardi and S. Abati	2020	The smokeless tobacco: A survey in a cohort of young italians through a social-media questionnaire	Journal of Biological Regulators and Homeostatic Agents
A. Lissoni, C. M. Morini, B. Mainardi, E. Polizzi, G. Tetè, E. Agliardi and S. Abati	2020	The smokeless tobacco: a survey in a cohort of young Italians through a social-media questionnaire	J Biol Regul Homeost Agents
P. Liu, M. C. M. Wong, G. H. M. Lee, C. K. Y. Yiu and E. C. M. Lo	2022	Family behavior theory-based intervention via mobile messaging to improve oral health of adolescents: study protocol for a cluster randomized controlled trial	Trials
R. Liu, M. Li, P. Wang, M. Yu, Z. Wang and G. Z. Zhang	2022	Preventive online and offline health management intervention in polycystic ovary syndrome	World journal of clinical cases
C. Livas and K. Delli	2018	Looking Beyond Traditional Metrics in Orthodontics: An Altmetric Study on the Most Discussed Articles on the Web	Eur J Orthod
M. Long, L. E. Forbes, P. Papagerakis and J. R. L. Lieffers	2023	YouTube Videos on Nutrition and Dental Caries: Content Analysis	JMIR Infodemiology
C. S. López, C. H. Saka, G. Rada and D. D. Valenzuela	2016	Impact of fixed implant supported prostheses in edentulous patients: protocol for a systematic review	BMJ Open
P. López-Jornet, E. Pons-Fuster and J. A. Ruiz-Roca	2017	YOUTUBE videos on oral care of the organ or hematopoietic stem cell transplant patients	Support Care Cancer
M. Lopez-Owens, K. Starkey, C. Gil, K. Armenta and G. Maupomé	2018	The VidaSana Study: Recruitment Strategies for Longitudinal Assessment of Egocentric Hispanic Immigrant Networks	Int J Environ Res Public Health
M. Lotto, O. S. Jorge, M. A. De Andrade Moreira Machado and T. Cruvinel	2023	Exploring online oral health misinformation: a content analysis	Brazilian Oral Research
M. Lotto, O. S. Jorge, M. Machado and T. Cruvinel	2023	Exploring online oral health misinformation: a content analysis	Braz Oral Res
M. Lotto, O. S. Jorge, T. S. Menezes, A. M. Ramalho, T. M. Oliveira, F. Bevilacqua and T. Cruvinel	2022	Psychophysiological Reactions of Internet Users Exposed to Fluoride Information and Disinformation: Protocol for a Randomized Controlled Trial	JMIR Research Protocols
M. Lotto, O. S. Jorge, T. S. Menezes, A. M. Ramalho, T. M. Oliveira, F. Bevilacqua and T. Cruvinel	2022	Psychophysiological Reactions of Internet Users Exposed to Fluoride Information and Disinformation: Protocol for a Randomized Controlled Trial	JMIR Research Protocols
M. Lotto, T. S. Menezes, I. Z. Hussain, S. F. Tsao, Z. A. Butt, P. P. Morita and T. Cruvinel	2022	Characterization of False or Misleading Fluoride Content on Instagram: Infodemiology Study	Journal of Medical Internet Research
M. Lotto, T. S. Menezes, I. Z. Hussain, S. F. Tsao, Z. A. Butt, P. P. Morita and T. Cruvinel	2022	Characterization of False or Misleading Fluoride Content on Instagram: Infodemiology Study	Journal of Medical Internet Research
M. Lotto, T. S. Menezes, I. Z. Hussain, S. F. Tsao, Z. A. Butt, P. P. Morita and T. Cruvinel	2022	Characterization of False or Misleading Fluoride Content on Instagram: Infodemiology Study	Journal of Medical Internet Research
M. Lotto, O. Santana Jorge, S. M. T, A. M. Ramalho, T. Marchini Oliveira, F. Bevilacqua and T. Cruvinel	2022	Psychophysiological Reactions of Internet Users Exposed to Fluoride Information and Disinformation: Protocol for a Randomized Controlled Trial	JMIR Res Protoc
M. Lotto, S. M. T, I. Zakir Hussain, S. F. Tsao, Z. Ahmad Butt, P. M. P and T. Cruvinel	2022	Characterization of False or Misleading Fluoride Content on Instagram: Infodemiology Study	J Med Internet Res
M. Lotto, I. Zakir Hussain, J. Kaur, Z. A. Butt, T. Cruvinel and P. P. Morita	2023	Analysis of Fluoride-Free Content on Twitter: Topic Modeling Study	J Med Internet Res
K. C. Lu, Z. T. Dahl, R. J. Weyant, D. W. McNeil, B. Foxman, M. L. Marazita and J. M. Burgette	2022	Exploring Mothers' Perspectives About Why Grandparents in Appalachia Give Their Grandchildren Cariogenic Foods and Beverages: A Qualitative Study	J Acad Nutr Diet
K. C. Lu, Z. T. Dahl, R. J. Weyant, D. W. McNeil, B. Foxman, M. L. Marazita and J. M. Burgette	2022	Exploring Mothers' Perspectives About Why Grandparents in Appalachia Give Their Grandchildren Cariogenic Foods and Beverages: A Qualitative Study	J Acad Nutr Diet
K. C. Lu, Z. T. Dahl, R. J. Weyant, D. W. McNeil, B. Foxman, M. L. Marazita and J. M. Burgette	2022	Exploring Mothers’ Perspectives About Why Grandparents in Appalachia Give Their Grandchildren Cariogenic Foods and Beverages: A Qualitative Study	Journal of the Academy of Nutrition and Dietetics
E. A. Ludwig, S. L. Tolle and J. R. Suedbeck	2022	Color-Blind Racial Attitudes in Practicing Dental Hygienists	Journal of dental hygiene : JDH
E. A. Ludwig, S. L. Tolle and J. R. Suedbeck	2022	Color-Blind Racial Attitudes in Practicing Dental Hygienists	Journal of dental hygiene : JDH
T. Luo, M. Li, D. Williams, J. Fritz, S. Phillippi, Q. Yu, S. Kantrow, L. Chen, Y. Chen, K. Beiter and et al.	2021	Urban and Rural Disparities in a WeChat-Based Smoking Cessation Intervention among Chinese Smokers	International journal of environmental research and public health
T. Luo, M. Li, D. Williams, J. Fritz, S. Phillippi, Q. Yu, S. Kantrow, L. Chen, Y. Chen, K. Beiter and T. S. Tseng	2021	Urban and Rural Disparities in a WeChat-Based Smoking Cessation Intervention among Chinese Smokers	Int J Environ Res Public Health
T. Luo, M. S. Li, D. Williams, J. Fritz, K. Beiter, S. Phillippi, Q. Yu, S. Kantrow, W. T. Lin, Y. H. Kao, Y. Chen, L. Chen and T. S. Tseng	2022	A WeChat-based smoking cessation intervention for Chinese smokers: A pilot study	Internet Interventions
T. Luo, M. S. Li, D. Williams, J. Fritz, K. Beiter, S. Phillippi, Q. Yu, S. Kantrow, W. T. Lin, Y. H. Kao, Y. Chen, L. Chen and T. S. Tseng	2022	A WeChat-based smoking cessation intervention for Chinese smokers: A pilot study	Internet Interventions
T. Luo, M. S. Li, D. Williams, J. Fritz, K. Beiter, S. Phillippi, Q. Yu, S. Kantrow, W. T. Lin, Y. H. Kao, Y. Chen, L. Chen and T. S. Tseng	2022	A WeChat-based smoking cessation intervention for Chinese smokers: A pilot study	Internet Interventions
T. Luo, M. S. Li, D. Williams, J. Fritz, K. Beiter, S. Phillippi, Q. Yu, S. Kantrow, W. T. Lin, Y. H. Kao and et al.	2022	A WeChat-based smoking cessation intervention for Chinese smokers: a pilot study	Internet interventions
M. D. Lyttle, J. A. Bielicki, S. Barratt, D. Dunn, A. Finn, L. Harper, P. Jackson, C. V. E. Powell, D. Roland, W. Stohr and et al.	2019	Efficacy, safety and impact on antimicrobial resistance of duration and dose of amoxicillin treatment for young children with Community-Acquired Pneumonia: a protocol for a randomIsed controlled Trial (CAP-IT)	BMJ open
M. F. Maayah, Z. H. Nawasreh, R. A. M. Gaowgzeh, Z. Neamatallah, S. S. Alfawaz and U. M. Alabasi	2023	Neck pain associated with smartphone usage among university students	PLoS One
H. Macdonald, K. Lisnyj and A. Papadopoulos	2022	Facilitators and Barriers Highlighted by On-Campus Service Providers for Students Seeking Mental Health Services	Canadian Journal of Higher Education
G. M. Machado and M. M. Braga	2022	Users' passivity in accessing digested scientific evidence through social media: cross-sectional insights	BMC research notes
G. M. Machado and M. M. Braga	2022	Users' passivity in accessing digested scientific evidence through social media: cross-sectional insights	BMC Res Notes
G. M. Machado and M. M. Braga	2022	Users' passivity in accessing digested scientific evidence through social media: cross-sectional insights	BMC Research Notes
L. J. Maciel, L. D. Boyd, L. J. Giblin-Scanlon and J. Vineyard	2020	Utilization of Periodontal Risk Assessment Tools in the Clinical Setting: Knowledge, attitudes and practice behaviors of dental hygienists	J Dent Hyg
M. Mackert, L. Bouchacourt, A. Lazard, G. B. Wilcox, D. Kemp, L. A. Kahlor, C. George, B. Stewart and J. Wolfe	2021	Social media conversations about community water fluoridation: formative research to guide health communication	J Public Health Dent
M. Macluskey, S. Shepherd, E. Carter, Y. Bulsara, J. A. Durham, A. Bell, A. Dargue, C. Emanuel, C. Freeman, J. Jones, N. Khawaja, R. Leeson, J. Marley, M. Andiappan, L. Millsopp, N. Nayyer, T. Renton, K. Taylor, P. Thomson and V. Toedtling	2016	A national follow-up survey of UK graduates opinion of undergraduate oral surgery teaching	Eur J Dent Educ
P. P. Madhu, Y. Patil, A. R. Shinde, S. Kumar and P. Phansopkar	2020	The great awakening-digitalization in dental healthcare during the pandemic covid19	International Journal of Research in Pharmaceutical Sciences
P. C. Maganur, Z. Hakami, R. G. Raghunath, S. Vundavalli, G. Jeevanandan, Y. M. Almugla, S. B. Khanagar and S. Vishwanathaiah	2022	Reliability of Educational Content Videos in YouTube(TM) about Stainless Steel Crowns	Children (Basel)
P. C. Maganur, Z. Hakami, R. G. Raghunath, S. Vundavalli, G. Jeevanandan, Y. M. Almugla, S. B. Khanagar and S. Vishwanathaiah	2022	Reliability of Educational Content Videos in YouTube™ about Stainless Steel Crowns	Children
Z. Maghbooli, M. A. Sahraian, S. Jamalimoghadamsiahkali, A. Asadi, A. Zarei, A. Zendehdel, T. Varzandi, S. Mohammadnabi, N. Alijani, M. Karimi and et al.	2021	Treatment With 25-Hydroxyvitamin D3 (Calcifediol) Is Associated With a Reduction in the Blood Neutrophil-to-Lymphocyte Ratio Marker of Disease Severity in Hospitalized Patients With COVID-19: a Pilot Multicenter, Randomized, Placebo-Controlled, Double-Blinded Clinical Trial	Endocrine practice
I. Mahapatra, R. Nagarajappa, D. Satyarup and S. Mohanty	2019	Social networking in dentistry: A review	Indian Journal of Public Health Research and Development
D. A. Maharani, M. El Tantawi, M. G. Yoseph and A. Rahardjo	2021	The use of internet platforms for oral health information and associated factors among adolescents from Jakarta: a cross sectional study	BMC Oral Health
A. Mahmood, S. A. Shujaat, M. Hayat, F. Ijaz, S. Habib, W. Sadaqat, R. K. Aftab and S. H. A. Inam	2022	Acute Adverse Effects of Vaccines Against SARS-COV-2	Cureus
M. Mahmoud, W. Syed, M. Al-Arifi, F. Al-Mana and A. Naqvi	2019	Reasons for self-medication with antibiotics among people with secondary education or higher in Hyderabad, India: A cross-sectional study	Pharmacoepidemiology and Drug Safety
M. Mahmoud, W. Syed, M. Al-Arifi, F. Al-Mana and A. Naqvi	2019	Reasons for self-medication with antibiotics among people with secondary education or higher in Hyderabad, India: a cross-sectional study	Pharmacoepidemiology and drug safety
M. A. A. Majumder, K. Singh, W. M. S. Johnson, A. Rajasundaram, S. Gupta, U. Gaur, S. Kumar, M. Chatterjee, A. M. Fazle Rabbi, V. P. Sangishetti, S. Rahman, M. H. Campbell, H. Harewood, A. Bharatha, K. Krishnamurthy, R. Kabir, A. D. Parsa, S. Mohammmad, M. Haque and M. S. Razzaque	2023	Evaluation of Short-Term Side Effects Following the First Dose of COVID-19 Vaccines Among Physicians and Dentists: A Cross-Sectional Study from India	J Multidiscip Healthc
S. K. Mallineni, S. Nuvvula, J. C. Bhumireddy, A. F. Ismail, P. Verma, R. Sajja, A. Alassaf, B. Almulhim, S. Alghamdi, A. Saha, V. Goyal and S. Namineni	2021	Knowledge and Perceptions Regarding Coronavirus (COVID-19) among Pediatric Dentists during Lockdown Period	Int J Environ Res Public Health
S. K. Mallineni, S. Nuvvula, J. C. Bhumireddy, A. F. Ismail, P. Verma, R. Sajja, A. Alassaf, B. Almulhim, S. Alghamdi, A. Saha, V. Goyal and S. Namineni	2022	Knowledge and perceptions regarding coronavirus (Covid-19) among pediatric dentists during lockdown period	International Journal of Environmental Research and Public Health
M. Manera, G. Salvador, C. Castell and C. Cabezas	2018	Reducing sugar consumption: A public health priority in catalonia	Annals of Nutrition and Metabolism
S. A. Mani, E. Uma, J. John and P. Nieminen	2023	Perceptions of professional social media interaction with patients and faculty members - a comparative survey among dental students from Malaysia and Finland	BMC Med Educ
J. Manju, C. Krithika, S. Sharmila, S. Siva Kumar, H. Soniya and N. Sri Hamsika	2021	Assessment of knowledge, attitude, and practice of recent diagnostic aids for oral cancer among dental students	Indian Journal of Forensic Medicine and Toxicology
Z. M. Mansi, H. M. Al-Badri, A. F. Alqrimli and S. Mohamed	2020	Study for selection criteria of two types fixed partial dentures in iraqi population	Medico-Legal Update
S. A. Manzoor and A. H. Alomari	2022	Modeling the Behavioral Response of Dentists to COVID-19 and Assessing the Perceived Impacts of Pandemic on Operative Dentistry Practices in Pakistan	Frontiers in public health
S. A. Manzoor and A. H. Alomari	2022	Modeling the Behavioral Response of Dentists to COVID-19 and Assessing the Perceived Impacts of Pandemic on Operative Dentistry Practices in Pakistan	Front Public Health
S. A. Manzoor and A. H. Alomari	2022	Modeling the Behavioral Response of Dentists to COVID-19 and Assessing the Perceived Impacts of Pandemic on Operative Dentistry Practices in Pakistan	Frontiers in Public Health
B. Mao and C. Li	2022	A good dentist or not: understanding the role of storytelling in online dentist reviews	Online Information Review
G. A. Marañón-Vásquez, L. C. Maia, L. S. C. Barreto, M. F. da Cruz, L. A. Jural, M. T. S. Araújo and M. M. Pithon	2022	Emoji as promising tools for emotional evaluation in orthodontics	Progress in Orthodontics
K. Marcus, M. Balasubramanian, S. D. Short and W. Sohn	2022	Dental diaspora: oral health care attitudes and experiences in culturally and linguistically diverse mothers in Australia	BMC health services research
K. Marcus, M. Balasubramanian, S. D. Short and W. Sohn	2022	Dental diaspora: oral health care attitudes and experiences in culturally and linguistically diverse mothers in Australia	BMC Health Serv Res
K. Marcus, M. Balasubramanian, S. D. Short and W. Sohn	2022	Dental diaspora: oral health care attitudes and experiences in culturally and linguistically diverse mothers in Australia	BMC Health Services Research
K. Marcus, M. Balasubramanian, S. D. Short and W. Sohn	2022	Dental diaspora: oral health care attitudes and experiences in culturally and linguistically diverse mothers in Australia	BMC Health Services Research
M. Marelić, J. Viskić, L. M. Poplašen, D. Relić, D. Jokić and T. V. Rukavina	2021	Development and validation of scale for measuring attitudes towards e-professionalism among medical and dental students: SMePROF-S scale	BMC Med Educ
A. C. Marques-Medeiros, R. C. Martins, M. E. S. E. Silva, Ê. L. Vilaça, L. N. de Souza, M. A. P. Martins, R. S. Gomez and M. H. N. G. de Abreu	2022	Staff Knowledge and Attitudes Towards COVID-19 New Biosafety Practices at a Brazilian Dental School	Pesquisa Brasileira em Odontopediatria e Clinica Integrada
E. Martin, A. Lee and E. Jennings	2022	Articaine: dental practitioner use, basis of perception and evidence-based dentistry-a cross-sectional study	BDJ Open
E. Martin, A. Lee and E. Jennings	2022	Articaine: dental practitioner use, basis of perception and evidence-based dentistry—a cross-sectional study	BDJ Open
T. D. Martin, M. S. Green, M. T. Whitehead, T. P. Scheett, M. J. Webster and G. M. Hudson	2019	Six weeks of oral Echinacea purpurea supplementation does not enhance the production of serum erythropoietin or erythropoietic status in recreationally active males with above-average aerobic fitness	Applied physiology, nutrition & metabolism
Y. Martínez-Beneyto, V. Ausina-Márquez, A. J. Expósito-Delgado, A. J. Ortiz-Ruiz, F. J. Ibañez-Lopez, J. C. Llodra-Calvo and M. Bravo	2021	Spanish Dentists' Awareness, Knowledge, and Practice Regarding COVID-19: A Multiple Regression Analysis	Int Dent J
Y. Martínez-Beneyto, C. Navarrete-García, C. Serna-Muñoz, V. Ausina-Márquez, A. Poza-Pascual, A. J. Expósito-Delgado, A. Vicente and A. J. Ortiz-Ruiz	2022	Spanish Paediatricians’ Knowledge, Attitudes and Practices Regarding Oral Health of Children under 6 Years of Age: A Cross-Sectional Study	International Journal of Environmental Research and Public Health
Y. Martínez-Beneyto, C. Navarrete-García, C. Serna-Muñoz, V. Ausina-Márquez, A. Poza-Pascual, A. J. Expósito-Delgado, A. Vicente and A. J. Ortiz-Ruiz	2022	Spanish Paediatricians’ Knowledge, Attitudes and Practices Regarding Oral Health of Children under 6 Years of Age: A Cross-Sectional Study	International Journal of Environmental Research and Public Health
J. B. Martins, J. Afonso, A. Mendes, L. Santos and I. Mesquita	2022	Inter-playerVariabilityWithin the Same Positional Status in High-level Men’sVolleyball	Retos
J. C. S. Martins, J. B. de Lima, R. O. Cartaxo and P. H. Sette-de-Souza	2022	Use of WhatsApp in Dental Education: a Scoping Review	Med Sci Educ
J. C. S. Martins, J. B. de Lima, R. O. Cartaxo and P. H. Sette-de-Souza	2022	Use of WhatsApp in Dental Education: a Scoping Review	Medical Science Educator
M. A. Masiga and S. Wandibba	2022	Navigating the healthcare system in Nairobi City County: perspectives and experiences in the utilization of oral healthcare by caregivers of children with HIV/AIDS	BMC health services research
M. A. Masiga and S. Wandibba	2022	Navigating the healthcare system in Nairobi City County: perspectives and experiences in the utilization of oral healthcare by caregivers of children with HIV/AIDS	BMC Health Serv Res
M. A. Masiga and S. Wandibba	2022	Navigating the healthcare system in Nairobi City County: perspectives and experiences in the utilization of oral healthcare by caregivers of children with HIV/AIDS	BMC Health Services Research
R. Matos Lamenha-Lins, D. Maria de Carvelho Pugliesi, F. José Camello de Lima, A. Regina Oliveira Moreira, P. Gonçalves Correia de Leite de Marcelos and V. E. Dos Santos, Jr.	2021	Mobile application as a learning tool for improving dental students' knowledge regarding dental trauma	Eur J Dent Educ
R. Matos Lamenha-Lins, D. Maria de Carvelho Pugliesi, F. José Camello de Lima, A. Regina Oliveira Moreira, P. Gonçalves Correia de Leite de Marcelos and V. E. Dos Santos, Jr.	2022	Mobile application as a learning tool for improving dental students' knowledge regarding dental trauma	Eur J Dent Educ
R. Matos Lamenha-Lins, D. Maria de Carvelho Pugliesi, F. José Camello de Lima, A. Regina Oliveira Moreira, P. Gonçalves Correia de Leite de Marcelos and V. E. dos Santos	2022	Mobile application as a learning tool for improving dental students' knowledge regarding dental trauma	European Journal of Dental Education
R. Matos Lamenha-Lins, D. Maria de Carvelho Pugliesi, F. José Camello de Lima, A. Regina Oliveira Moreira, P. Gonçalves Correia de Leite de Marcelos and V. E. dos Santos	2022	Mobile application as a learning tool for improving dental students' knowledge regarding dental trauma	European Journal of Dental Education
J. Matthan and G. M. Finn	2020	The Hidden Curriculum of Utilisation of Imaging and Unregulated Digital Resources within Clinical Education	Adv Exp Med Biol
D. C. Matthews, K. McNeil, M. Brillant, C. Tax, P. Maillet, C. A. McCulloch and M. Glogauer	2016	Factors Influencing Adoption of New Technologies into Dental Practice: A Qualitative Study	JDR Clin Trans Res
G. Maupome, W. R. McConnell and B. L. Perry	2016	Dental problems and Familismo: social network discussion of oral health issues among adults of Mexican origin living in the Midwest United States	Community Dent Health
G. Maupome, W. R. McConnell, B. L. Perry, R. Marino and E. R. Wright	2016	Psychological and behavioral acculturation in a social network of Mexican Americans in the United States and use of dental services	Community Dent Oral Epidemiol
G. Maupome and A. McCranie	2015	Network science and oral health research	J Public Health Dent
M. Mazur, M. Jedliński, J. Janiszewska-Olszowska, A. Ndokaj, R. Ardan, G. M. Nardi, R. Marasca, L. Ottolenghi, A. Polimeni and I. Vozza	2021	Knowledge of Emergency Management of Avulsed Teeth among Italian Dentists-Questionnaire Study and Next Future Perspectives	Int J Environ Res Public Health
M. McAndrew and A. E. Johnston	2012	The role of social media in dental education	J Dent Educ
M. McCarty, K. Gregg, S. Lunney, W. Guo, R. Rhodes, C. Harris, P. Samilpa, L. Langley, A. Subramanya, D. McCarty and et al.	2016	Whose urine is it? A new approach to expose other human and synthetic urine substitution in outpatient medication/sobriety monitoring	Pain physician
C. I. McGowan, M. Oreilly, A. McGloin and S. Obrien	2020	The start childhood obesity campaign on the island of Ireland: Supporting parents to change behaviours	Obesity Reviews
K. McLean, H. Hiscock, D. Scott and S. Goldfeld	2021	Foster and kinship carer survey: Accessing health services for children in out-of-home care	J Paediatr Child Health
S. McLean, N. Cook, A. Rovira-Wilde, S. Patel and S. Kanagasingam	2023	Evaluating YouTube as a Patient Information Source for the Risks of Root Canal Treatment	J Endod
H. J. McRobbie, A. Phillips-Waller, C. El Zerbi, A. McNeill, P. Hajek, F. Pesola, J. Balmford, S. G. Ferguson, L. Li, S. Lewis and et al.	2020	Nicotine replacement treatment, e-cigarettes and an online behavioural intervention to reduce relapse in recent ex-smokers: a multinational four-arm RCT	Health technology assessment (Winchester, England)
M. J. Meade, P. Sooriakumaran and C. W. Dreyer	2020	Orthodontic retention and retainers: Quality of information provided by dental professionals on YouTube	Am J Orthod Dentofacial Orthop
M. J. Meade, P. Sooriakumaran, X. Ju, D. Hunter and L. Jamieson	2023	Evaluation of orthodontic retention and retainer content on the Reddit social media website	J World Fed Orthod
M. J. Meade, P. Sooriakumaran, X. Ju, D. Hunter and L. Jamieson	2023	Evaluation of orthodontic retention and retainer content on the Reddit social media website	Journal of the World Federation of Orthodontists
A. B. Meer Rownaq Ali, T. A. Alzaidi, R. Yaqoub Alghimlas, M. Kamal Alenezi, Y. Albesher and H. Abdullah Alosaimi	2023	Assessment of Current Knowledge, Awareness and Attitude Towards Dental Implants as a Treatment Option for Replacement of Missing Teeth in Riyadh, Saudi Arabia	Cureus
S. Mehrotra, P. Jambunathan, M. Jindal, A. Gupta and K. Kapoor	2021	A cross-sectional survey to assess the knowledge regarding coronavirus disease (COVID-19) among health care professionals	Medical Journal Armed Forces India
S. Mehrotra, P. Jambunathan, M. Jindal, A. Gupta and K. Kapoor	2021	A cross-sectional survey to assess the knowledge regarding coronavirus disease (COVID-19) among health care professionals	Med J Armed Forces India
T. M. Meira, J. Prestes, G. G. Gasparello, O. M. Antelo, M. M. Pithon and O. M. Tanaka	2021	The effects of images posted to social media by orthodontists on public perception of professional credibility and willingness to become a client	Prog Orthod
M. Meldgaard, M. Gamborg and H. Terkildsen Maindal	2022	Health literacy levels among women in the prenatal period: A systematic review	Sex Reprod Healthc
M. Meldgaard, M. Gamborg and H. Terkildsen Maindal	2022	Health literacy levels among women in the prenatal period: A systematic review	Sex Reprod Healthc
M. Meldgaard, M. Gamborg and H. Terkildsen Maindal	2022	Health literacy levels among women in the prenatal period: A systematic review	Sexual and Reproductive Healthcare
J. Melkers, D. Hicks, S. Rosenblum, K. R. Isett and J. Elliott	2017	Dental Blogs, Podcasts, and Associated Social Media: Descriptive Mapping and Analysis	J Med Internet Res
B. Menon, S. Sannapareddy and M. Menon	2021	Assessment of severity of stress among medical and dental students during the COVID-19 pandemic	Annals of Indian Academy of Neurology
B. Menon, S. Sannapareddy and M. Menon	2021	Assessment of Severity of Stress Among Medical and Dental Students During the COVID-19 Pandemic	Ann Indian Acad Neurol
D. Menziletoglu, A. Y. Guler and B. K. Isik	2020	Are YouTube videos related to dental implant useful for patient education?	J Stomatol Oral Maxillofac Surg
A. R. S. Merlin, S. Haripriya and A. Roy	2020	Survey on recent advances in root canal disinfection	Indian Journal of Forensic Medicine and Toxicology
C. Mesagno, J. Beckmann, V. V. Wergin and P. Gröpel	2019	Primed to perform: comparing different pre-performance routine interventions to improve accuracy in closed, self-paced motor tasks	Psychology of sport and exercise
L. Messmer, F. Fenouillet and E. Legrand	2022	The impact of reminders on implementation intention: a randomized controlled trial	Applied cognitive psychology
S. S. Metcalf, M. E. Northridge, M. J. Widener, B. Chakraborty, S. E. Marshall and I. B. Lamster	2013	Modeling social dimensions of oral health among older adults in urban environments	Health Educ Behav
C. J. Metz and M. J. Metz	2019	Realization of a Dental Physiology Course Using Active and Online Learning	FASEB Journal
S. Mifsud, N. Attard and G. Gatt	2023	The impact of school-based social media and online technology on oral health education for individuals with disability	Spec Care Dentist
S. Mifsud, N. Attard and G. Gatt	2023	The impact of school-based social media and online technology on oral health education for individuals with disability	Special Care in Dentistry
M. Migliorati	2016	Effective communication in dentistry in the new media era	Dental Cadmos
C. M. Mills, H. H. Keller, V. G. DePaul and C. Donnelly	2023	Social Network Factors Affect Nutrition Risk in Middle-Aged and Older Adults: Results from the Canadian Longitudinal Study on Aging	J Nutr Health Aging
G. E. Miranda, S. G. Freitas, L. V. A. Maia and R. F. H. Melani	2016	An unusual method of forensic human identification: use of selfie photographs	Forensic Sci Int
C. M. Misch	2019	Editorial: Instagram-based dentistry	Int J Oral Implantol (Berl)
B. Modha	2023	Promoting Access to Dental Care in a Developing Caribbean Nation, Post-disaster	Journal of Health Care for the Poor and Underserved
F. A. Moghadam, S. A. Azad, M. Sahebalzamani, H. Farahani and M. Jamaran	2017	An investigation on the level of awareness, attitude, and interest among medicine, dentistry, and pharmacy students toward their majors on entering university: The case of Islamic Azad University, Tehran medical sciences branch	J Family Med Prim Care
N. Mohamed Arsath, D. Ganapathy and K. Sasanka	2020	Practice of sterilization of dental burs among dental students	International Journal of Pharmaceutical Research
N. Mohamed Arsath, R. Gayathri, S. Gheena and V. Vishnu Priya	2020	Awareness on causes of paralysis among dental students-a survey	International Journal of Pharmaceutical Research
V. Mohammed, M. Alshahrani, A. Alzahrani, T. B. Ali, Z. Alkhayal, H. Alzahrani, M. Aburiash, Z. Alshatnawi, T. Owaidah and M. Ensaleh	2016	Social media improve disease awareness in patients suffering from inherited clotting factor deficiencies in Saudi Arabia-A parents initiative	Haemophilia
A. Mohi	2021	Attitude impaction of information and perception to digital dental practices in respect to coronavirus outbreak	Archivos Venezolanos de Farmacologia y Terapeutica
A. Mondkar, S. Scambler and J. E. Gallagher	2021	Hashtag, like or tweet: a qualitative study on the use of social media among dentists in London	Br Dent J
S. Mongkolnchaiarunya, A. Suphanwiwat and W. Visalseth	2021	Lesson learned from NoNo Bang-Plama hospital mini-marathon (2019): An effective use of digital platform	Tobacco Induced Diseases
M. Monopoli and I. B. Johnson	2022	Undermining racism: A road to promoting equity in oral health	Journal of Public Health Dentistry
M. A. Montasser	2022	MOBILE APP AND SOCIAL MEDIA-BASED INTERVENTIONS MAY HAVE A POSITIVE INFLUENCE ON THE BEHAVIOR OF ORTHODONTIC PATIENTS	J Evid Based Dent Pract
M. A. Montasser	2022	MOBILE APP AND SOCIAL MEDIA-BASED INTERVENTIONS MAY HAVE A POSITIVE INFLUENCE ON THE BEHAVIOR OF ORTHODONTIC PATIENTS	J Evid Based Dent Pract
M. A. Montasser	2022	MOBILE APP AND SOCIAL MEDIA-BASED INTERVENTIONS MAY HAVE APOSITIVE INFLUENCE ON THE BEHAVIOR OF ORTHODONTIC PATIENTS	Journal of Evidence-Based Dental Practice
C. M. G. Monteiro, K. S. Silva, F. O. M. Tavares, M. O. Dias, L. C. Maia and M. M. Pithon	2023	Assessment of the reliability of YouTube™ videos about zirconia crowns in pediatric dentistry	Eur Arch Paediatr Dent
R. Moore	2018	Psychosocial student functioning in comprehensive dental clinic education: A qualitative study	Eur J Dent Educ
R. R. Moraes, M. B. Correa, Â. Daneris, A. B. Queiroz, J. P. Lopes, G. S. Lima, M. S. Cenci, O. P. D'Avila, C. M. Pannuti, T. Pereira-Cenci and F. F. Demarco	2021	Email Vs. Instagram Recruitment Strategies For Online Survey Research	Braz Dent J
R. R. Moraes, C. E. Cuevas-Suárez, W. G. Escalante-Otárola, M. R. Fernández, A. Dávila-Sánchez, P. Grau-Grullon, E. Fernández, T. M. López, G. Grazioli, L. A. Arana, L. F. Rondón, W. B. Torrez, G. S. Lima, H. S. Schuch, M. B. Correa and F. F. Demarco	2022	A multi-country survey on the impact of COVID-19 on dental practice and dentists' feelings in Latin America	BMC Health Serv Res
R. R. Moraes, C. E. Cuevas-Suárez, W. G. Escalante-Otárola, M. R. Fernández, A. Dávila-Sánchez, P. Grau-Grullon, E. Fernández, T. M. López, G. Grazioli, L. A. Arana, L. F. Rondón, W. B. Torrez, G. S. Lima, H. S. Schuch, M. B. Correa and F. F. Demarco	2022	A multi-country survey on the impact of COVID-19 on dental practice and dentists’ feelings in Latin America	BMC Health Services Research
L. Moreira-Souza, L. O. Reis, F. Nogueira-Reis, E. D. da Costa and D. Q. Freitas	2022	How is the Use of Digital Dental Radiology in a Developing Country? An Overview of Brazil	Odovtos - International Journal of Dental Sciences
G. Morelli, G. Marchesini, B. Contiero, E. Fusi, M. Diez and R. Ricci	2020	A Survey of Dog Owners' Attitudes toward Treats	J Appl Anim Welf Sci
V. Moretti, L. Brunelli, A. Conte, G. Valdi, M. R. Guelfi, M. Masoni, F. Anelli and L. Arnoldo	2023	A Web Tool to Help Counter the Spread of Misinformation and Fake News: Pre-Post Study Among Medical Students to Increase Digital Health Literacy	JMIR Med Educ
E. Morgan and L. Gartshore	2021	Are they ready? Awareness and preparedness of the emerging workforce for Dental Check by One	Br Dent J
G. Morgan, N. Williams, V. Schmidt, D. Cookson, C. Symington and G. Pinchbeck	2022	A Dog's Dinner: Factors affecting food choice and feeding practices for UK dog owners feeding raw meat-based or conventional cooked diets	Preventive Veterinary Medicine
G. Morgan, N. Williams, V. Schmidt, D. Cookson, C. Symington and G. Pinchbeck	2022	A Dog's Dinner: Factors affecting food choice and feeding practices for UK dog owners feeding raw meat-based or conventional cooked diets	Preventive Veterinary Medicine
N. A. Mortadi, S. S. Al-Houry, K. H. Alzoubi and O. F. Khabour	2020	Effectiveness of peer evaluation in learning process: A case from dental technology students	Open Dentistry Journal
N. A. Mortadi, S. S. Al-Houry, K. H. Alzoubi and O. F. Khabour	2020	Effectiveness of peer evaluation in learning process: a case from dental technology students	Open dentistry journal
H. Mortazavi and M. Kadkhodazadeh	2022	The Role of Family and Friends in Accepting Dental Implant Treatment: A Preliminary Clinical Report on an Iranian Population	Journal of Long-Term Effects of Medical Implants
H. Mortazavi and M. Kadkhodazadeh	2022	The Role of Family and Friends in Accepting Dental Implant Treatment: A Preliminary Clinical Report on an Iranian Population	Journal of Long-Term Effects of Medical Implants
A. B. Mubayrik, A. Al Mutairi, H. Al Mutairi, A. B. Osseil, N. Al Shahwan, H. Al Sohaibani, E. Al Hadlaq and H. AlBagieh	2018	Public knowledge and awareness of the effect of diabetes mellitus on oral health	Australasian Medical Journal
F. Zotti, D. Dalessandri, S. Salgarello, M. Piancino, S. Bonetti, L. Visconti and C. J. T. A. O. Paganelli	2016	Usefulness of an app in improving oral hygiene compliance in adolescent orthodontic patients
A. Muhetaer, H. Yang, Y. Liu and C. Huang	2023	Three-dimensionally printed implant surgical guide-related experience, knowledge, attitude, and professional behaviors among 2028 dentists in China: A cross-sectional study	J Prosthet Dent
A. Muhetaer, H. Yang, Y. Liu and C. Huang	2023	Three-dimensionally printed implant surgical guide-related experience, knowledge, attitude, and professional behaviors among 2028 dentists in China: A cross-sectional study	Journal of Prosthetic Dentistry
S. Mühlemann, G. Sandrini, A. Ioannidis, R. E. Jung and C. H. F. Hämmerle	2019	The use of digital technologies in dental practices in Switzerland: a cross-sectional survey	Swiss Dent J
S. Mukhopadhyay, E. Kruger and M. Tennant	2014	YouTube: a new way of supplementing traditional methods in dental education	J Dent Educ
V. Mukundh Chaithanya and T. N. Uma Maheswari	2019	Assessment of knowledge, attitude and perception regarding the biological hazards and radiological protection among the undergraduates, post graduates and interns	Biomedicine (India)
B. L. Mulherin and K. M. Bannon	2022	Communication, Veterinary–Client–Patient Relationship, and Teledentistry	Veterinary Clinics of North America - Small Animal Practice
E. Munoz, C. Despres, P. Sukumaran, I. Tiemann, B. Gutierrez, V. Paz, D. Inupakutica, S. Kaghyan, D. Akopian, A. G. Ramirez and et al.	2020	HT Helper: mHealth app to promote hormone therapy adherence among breast cancer patients	Cancer epidemiology biomarkers and prevention
M. Mupparapu and R. Kulkarni	2021	Assessment of radiology baseline knowledge of freshman North American dental students prior to any formal instruction	Eur J Dent Educ
M. Mupparapu and R. Kulkarni	2022	Assessment of radiology baseline knowledge of freshman North American dental students prior to any formal instruction	European journal of dental education : official journal of the Association for Dental Education in Europe
M. Mupparapu and R. Kulkarni	2022	Assessment of radiology baseline knowledge of freshman North American dental students prior to any formal instruction	Eur J Dent Educ
M. Mupparapu and R. Kulkarni	2022	Assessment of radiology baseline knowledge of freshman North American dental students prior to any formal instruction	European Journal of Dental Education
K. Murakami, J. Aida and H. Hashimoto	2019	Associations of social relationships with curative and preventive dental care use among young and middle-aged adults: Evidence from a population-based study in Japan	Community Dent Oral Epidemiol
K. B. Muzzin, D. J. Flint and E. Schneiderman	2019	Dental radiography-prescribing practices: a nationwide survey of dental hygienists	Gen Dent
S. A. Naghibi, M. Moosazadeh, A. Zhyanifard, Z. J. Makrani and J. Y. Cherati	2015	Analyzing short message services application effect on diabetic patients’ self‑caring	International journal of preventive medicine
G. H. Naguib, M. H. Ahmed, E. N. Alshouibi and M. T. Hamed	2018	Innovative Integration of Facebook Groups in Biomaterials Course: Perception of Dental Students	Acta Inform Med
S. Naishlos, S. Blumer, S. Nissan, J. Nissan and J. Kharouba	2023	Comparison of Childhood Caries Levels between Children of Pediatric Dentists and Children of General Dentists: A Cross-Sectional Study	Children (Basel)
S. Naishlos, S. Blumer, S. Nissan, J. Nissan and J. Kharouba	2023	Comparison of Childhood Caries Levels between Children of Pediatric Dentists and Children of General Dentists: A Cross-Sectional Study	Children
M. A. Najmi, J. Zeeshan, W. Iqbal, U. Tariq, M. A. M. Al Absi and N. Irfan	2020	Assessment of oral hygiene maintenance among young adults	Medical forum monthly
R. P. Nalliah and V. Allareddy	2014	Students distracted by electronic devices performat the same level as those who are focused on the lecture	PeerJ
R. P. Nalliah and V. Allareddy	2014	Students distracted by electronic devices perform at the same level as those who are focused on the lecture	PeerJ
S. Nanayakkara, X. Zhou and H. Spallek	2019	Impact of big data on oral health outcomes	Oral Dis
A. Nanji, N. Nanji and A. S. Eidelman	2022	Students' perceptions on shadowing during COVID-19 and an exploration of innovative solutions for clinical exposure	J Dent Educ
A. Nanji, N. Nanji and A. S. Eidelman	2022	Students’ perceptions on shadowing during COVID-19 and an exploration of innovative solutions for clinical exposure	Journal of Dental Education
A. Nanji, N. Nanji and A. S. Eidelman	2023	Students' perceptions on shadowing during COVID-19 and an exploration of innovative solutions for clinical exposure	J Dent Educ
K. Nason, A. Donnelly and H. F. Duncan	2016	YouTube as a patient-information source for root canal treatment	Int Endod J
K. N. Nason, H. Byrne, G. J. Nason and B. O'Connell	2018	An assessment of professionalism on students' Facebook profiles	Eur J Dent Educ
H. M. Nassar and E. A. A. Neel	2021	Awareness and utilization of bulk-fill composites among dental practitioners in Saudi Arabia	Open Dentistry Journal
N. Naved and F. Umer	2022	Navigating through our history in research: An altmetric analysis for publications by the full-time operative dentistry faculty at the Aga Khan University Hospital in the past decade	J Pak Med Assoc
N. Naved and F. Umer	2022	Navigating through our history in research: An altmetric analysis for publications by the full-time operative dentistry faculty at the Aga Khan University Hospital in the past decade	Journal of the Pakistan Medical Association
N. Nawa, M. Numasawa, K. Yamaguchi, A. Morita, T. Fujiwara and K. Akita	2023	Association between the social network of medical students and their academic performance on the anatomy written examination	Anat Sci Educ
N. N. Nawar, M. M. A. Elkholy, W. N. Ha, S. Bürklein and S. M. Saber	2023	Parallel endodontic education via social media: An exploratory survey study	Aust Endod J
S. U. Nayak, K. P. Raja, A. Pal, K. Pai and R. Shenoy	2022	Teledentistry: A new oral care delivery tool among Indian dental professionals - a questionnaire study	F1000Research
S. U. Nayak, K. P. Raja, A. Pal, K. Pai and R. Shenoy	2022	Teledentistry: A new oral care delivery tool among Indian dental professionals - a questionnaire study	F1000Research
S. Nazeer, Aroosa, M. S. Munir, M. Arshad, F. Ahamed and M. Z. Chaudhari	2022	Medical Education, COVID-19 and E-Learning	Pakistan Journal of Medical and Health Sciences
K. B. Naziya, D. Srisakthi, I. M. Arumugham and R. P. Kumar	2020	Evaluating the dental caries related information on indian websites: A qualitative study	International Journal of Pharmaceutical Research
Nct	2012	Preventive Effect of a Probiotic Tablet on Oral Health in Preschool Children	https://clinicaltrials.gov/show/NCT01720771
Nct	2012	NewPreBP: project Newborn -Preparation for Birth and Parenthood	https://clinicaltrials.gov/show/NCT01672437
Nct	2012	Building Resiliency and Increasing Community Hope	https://clinicaltrials.gov/show/NCT01698047
Nct	2012	Is Chiropractic Spinal Manipulative Therapy an Efficient Treatment Option for Migraine	https://clinicaltrials.gov/show/NCT01741714
Nct	2013	Using Video Modeled Social Stories to Improve Oral Hygiene in Children With Autism Spectrum Disorder	https://clinicaltrials.gov/show/NCT02003820
Nct	2013	Moderate Acute Malnutrition (MAM) and Severe Acute Malnutrition (SAM) in Sierra Leone	https://clinicaltrials.gov/show/NCT01785680
Nct	2014	Medium Vs Low Intensity Intervention in Tobacco Cessation and Control in Zari Workers	https://clinicaltrials.gov/show/NCT02103868
Nct	2014	SANICS II Trial: stimulation of the Autonomic Nervous System in Colorectal Surgery by Perioperative Nutrition	https://clinicaltrials.gov/show/NCT02175979
Nct	2014	Probiotics and the Microbiome: clinical Intervention Trial for Anxiety and Depression	https://clinicaltrials.gov/show/NCT02035878
Nct	2014	The Family Startup Program. A Randomized Controlled Trial of a Universal Group-based Parenting Support Program	https://clinicaltrials.gov/show/NCT02294968
Nct	2015	Effects of a Psycho-educational Intervention for Family Caregivers in Palliative Care	https://clinicaltrials.gov/show/NCT02482415
Nct	2015	Effects of a Psycho-educational Intervention for Family Caregivers in Palliative Care	https://clinicaltrials.gov/show/NCT02482415
Nct	2015	Oral Glutamine in Cardiopulmonary Bypass	https://clinicaltrials.gov/show/NCT02491931
Nct	2015	Kinesio Taping Efficacy in Chronic Low Back Pain Treatment (KITALO)	https://clinicaltrials.gov/show/NCT02604290
Nct	2015	Microbiological and Epithelial Evaluation Related to the Use of Orthodontic Thermoplastic Device	https://clinicaltrials.gov/show/NCT02427763
Nct	2015	Intervention Study - Effectiveness of Smartphone Delivered Interval Walking Training to Patients With Type 2 Diabetes	https://clinicaltrials.gov/show/NCT02341690
Nct	2015	OTIS - Optimized Complementary Feeding Study	https://clinicaltrials.gov/show/NCT02634749
Nct	2015	OTIS - Optimized Complementary Feeding Study	https://clinicaltrials.gov/show/NCT02634749
Nct	2016	Essential Oil+ELA, Plaque and Gingivitis	https://clinicaltrials.gov/show/NCT02884817
Nct	2016	Essential Oil+ELA, Plaque and Gingivitis	https://clinicaltrials.gov/show/NCT02884817
Nct	2016	Effect on Periodontal Markers by Bleaching Intracoronal Technique	https://clinicaltrials.gov/show/NCT02718183
Nct	2016	Effect on Periodontal Markers by Bleaching Intracoronal Technique	https://clinicaltrials.gov/show/NCT02718183
Nct	2016	Effect on Periodontal Markers by Bleaching Intracoronal Technique	https://clinicaltrials.gov/show/NCT02718183
Nct	2016	Efficacy of Different Chlorhexidine Concentrations	https://clinicaltrials.gov/show/NCT02911766
Nct	2016	Efficacy of Different Chlorhexidine Concentrations	https://clinicaltrials.gov/show/NCT02911766
Nct	2016	Electronic-personalized Program for Obesity in Pregnancy to Improve Delivery	https://clinicaltrials.gov/show/NCT02924636
Nct	2016	Grape Seeds Extract Gel as an Adjunct for the Treatment of Chronic Periodontitis	https://clinicaltrials.gov/show/NCT02767115
Nct	2016	Evning Exposure to Computer Screen Disrupts Sleep, Attention and Biological Rhythms	https://clinicaltrials.gov/show/NCT02957383
Nct	2017	Periodontitis and Adverse Pregnancy Outcomes in Metabolic Syndrome Patients- Interventional Study	https://clinicaltrials.gov/show/NCT03381469
Nct	2017	Obesity and Caries in Young South Asian Children: a Common Risk Factor Approach	https://clinicaltrials.gov/show/NCT03077425
Nct	2017	Obesity and Caries in Young South Asian Children: a Common Risk Factor Approach	https://clinicaltrials.gov/show/NCT03077425
Nct	2017	Oral Probiotics to Reduce Vaginal Group B Streptococcal Colonization in Late Pregnancy	https://clinicaltrials.gov/show/NCT03008421
Nct	2017	Participant Engagement and Retention Trial in a Public Hospital (PERTH): an RCT Protocol	https://clinicaltrials.gov/show/NCT03088501
Nct	2017	Cognition Effects of Hearing Aids and Auditory Training in Older Age	https://clinicaltrials.gov/show/NCT03112850
Nct	2017	Use of SMS and Interactive Reminders to Improve Timely Immunization Coverage	https://clinicaltrials.gov/show/NCT03379467
Nct	2017	Ligation and Hemorrhoidopexy Technique Versus Ligation of Hemorrhoidal Arteries Using Ultrasound for Hemorrhoids	https://clinicaltrials.gov/show/NCT03298997
Nct	2017	A Trial to Evaluate the Effectiveness of the Pure Prairie Living Program	https://clinicaltrials.gov/show/NCT03043859
Nct	2017	HIV/STI Prevention Among Black Adolescents With Mental Illnesses (Project GOLD)	https://clinicaltrials.gov/show/NCT03348813
Nct	2017	Evaluation of a Physical Intervention for Persistent Post-Concussive Symptoms	https://clinicaltrials.gov/show/NCT03357042
Nct	2017	Efficacy of Extended-Release Liposomal Bupivacaine for Post-Partum Pain Management Following Obstetrical Laceration	https://clinicaltrials.gov/show/NCT03152877
Nct	2017	Preventing HIV Among Native Americans Through the Treatment PTSD & Substance Use	https://clinicaltrials.gov/show/NCT03112369
Nct	2017	Adaptation of a Health Promotion Nutrition Program for Older Adults	https://clinicaltrials.gov/show/NCT03205007
Nct	2017	Provision of HIV Self-Test Kit to Emergency Department Patients	https://clinicaltrials.gov/show/NCT03021005
Nct	2017	An RCT Promoting HPV Vaccination Among Chinese MSM	https://clinicaltrials.gov/show/NCT03286907
Nct	2018	Atraumatic Restorative Treatment (ART) in Early Childhood Caries (ECC)	https://clinicaltrials.gov/show/NCT03756025
Nct	2018	Atraumatic Restorative Treatment (ART) in Early Childhood Caries (ECC)	https://clinicaltrials.gov/show/NCT03756025
Nct	2018	Virtual Reality Videos in Improving Bowel Preparation Quality of Colonoscopy	https://clinicaltrials.gov/show/NCT03667911
Nct	2018	Virtual Reality Videos in Improving Bowel Preparation Quality of Colonoscopy	https://clinicaltrials.gov/show/NCT03667911
Nct	2018	Root Canal Treatment in Primary Molars With Necrotic Pulp Using Two Different Pulp Therapies	https://clinicaltrials.gov/show/NCT03650036
Nct	2018	Conversation Map and Diabetes in Pakistan	https://clinicaltrials.gov/show/NCT03747471
Nct	2018	Imaging 5HT7 Antagonist Effects in Bipolar Disorder	https://clinicaltrials.gov/show/NCT03633357
Nct	2018	Feasibility & Effect of a Tele-rehabilitation Program in Idiopathic Pulmonary Fibrosis (IPF)	https://clinicaltrials.gov/show/NCT03548181
Nct	2018	Smartphone-Based Exposure Treatment for Dental Anxiety	https://clinicaltrials.gov/show/NCT03461016
Nct	2018	A Randomized Trial of a Social Media Intervention on Promoting Oral Heath Among Iranian Adolescents	https://clinicaltrials.gov/show/NCT03641885
Nct	2018	Feasibility & Effect of a Tele-rehabilitation Program for Chronic Obstructive Pulmonary Disease vs. Standard Rehabilitation	https://clinicaltrials.gov/show/NCT03569384
Nct	2018	The SongDance Study: stress, Ongoing Self- Monitoring and Diabetes, Nerve Stimulation and Cognitive Empowerment	https://clinicaltrials.gov/show/NCT03576430
Nct	2018	A Pilot Test of Mood and Circadian Rhythm Mechanisms Driving Binge Eating	https://clinicaltrials.gov/show/NCT03680989
Nct	2018	Mobile Intervention for Young Opioid Users	https://clinicaltrials.gov/show/NCT03610672
Nct	2019	Effects of Lentinula Edodes Bars on Dyslipidemia and Oxidative Stress in Cholesterol Individuals: randomized Study	https://clinicaltrials.gov/show/NCT04186780
Nct	2019	Effect of mCPP on Cognitive Control, Appetite, and Neural Responses	https://clinicaltrials.gov/show/NCT03962829
Nct	2019	The Comparison of Efficacy of Manual Acupuncture and Laser Acupuncture on Autonomic Nervous Activity and Quality of Life in Women With Dysmenorrhea	https://clinicaltrials.gov/show/NCT04178226
Nct	2019	Oral Health Promotion: youth as Agents Of Change	https://clinicaltrials.gov/show/NCT03947203
Nct	2019	Time-Restricted Feeding on Glucose Homeostasis and Quality of Life	https://clinicaltrials.gov/show/NCT04062773
Nct	2019	Improving Children's Cooperation During Dental Injection	https://clinicaltrials.gov/show/NCT03978390
Nct	2019	CHARISMA Expansion Study	https://clinicaltrials.gov/show/NCT04092114
Nct	2019	Acceptability and Feasibility of Unsupervised HIV Self-Testing Among Networks of Men	https://clinicaltrials.gov/show/NCT03891407
Nct	2019	Tunatar da ni. The Immunization Reminder and Information SMS System (IRISS)	https://clinicaltrials.gov/show/NCT04001322
Nct	2019	Face-it: health Promotion for Women With Prior Gestational Diabetes	https://clinicaltrials.gov/show/NCT03997773
Nct	2019	Anhedonia and the Insulin Pathway	https://clinicaltrials.gov/show/NCT03915613
Nct	2019	Memory-Updating Technique to Reduce Food Craving and High Calorie Food Intake Among Individuals With Overweight/Obesity	https://clinicaltrials.gov/show/NCT04077385
Nct	2020	Telemedicine Nurse-Led Intervention for Rural Cancer Survivors	https://clinicaltrials.gov/show/NCT04267627
Nct	2020	Effect of Oral Hygienization in Newborn on Candida Spp Colonization	https://clinicaltrials.gov/show/NCT04410250
Nct	2020	Effect of the SIMS Programme on Preschool Children's Oral Hygiene Level	https://clinicaltrials.gov/show/NCT04339647
Nct	2020	Anticaries Effect of Xylitol,Probiotic and Chlorhexidine Mouth Rinses Among Individuals at High Risk	https://clinicaltrials.gov/show/NCT04399161
Nct	2020	The COvid-19 Symptom MOntelukast Trial	https://clinicaltrials.gov/show/NCT04389411
Nct	2020	Suloexide in the Treatment of Early Stages of COVID-19	https://clinicaltrials.gov/show/NCT04483830
Nct	2020	Dentist-Patient Communication on Dental Anxiety Using the Social Media and Timing in Communication	https://clinicaltrials.gov/show/NCT04453696
Nct	2020	Internet-based Cognitive Behavioral Therapy and Physiotherapy in Persons With Chronic Widespread Pain	https://clinicaltrials.gov/show/NCT04624139
Nct	2020	A Pilot Study of Creatine Monohydrate as an Augmenting Agent for ECT in Persons With Major Depressive Disorder	https://clinicaltrials.gov/show/NCT04504253
Nct	2020	Gastric Emptying After Bread Consumption	https://clinicaltrials.gov/show/NCT04571866
Nct	2020	Speed Limits: food Intake and Eating Behaviour of Ultra-processed and Unprocessed Foods	https://clinicaltrials.gov/show/NCT04280146
Nct	2020	Expedited Partner Therapy and the HIV Prevention Cascade	https://clinicaltrials.gov/show/NCT04553211
Nct	2020	BCG Vaccine for Health Care Workers as Defense Against SARS-COV2	https://clinicaltrials.gov/show/NCT04348370
Nct	2020	The Positively Quit Trial for Smoking Cessation	https://clinicaltrials.gov/show/NCT04449458
Nct	2021	The Impact of Simple Home-based Differential Learning on Oral Hygiene in Children	https://clinicaltrials.gov/show/NCT04905784
Nct	2021	Safety and Efficacy of Mesenchymal Stem Cell for Radiation-induced Hyposalivation and Xerostomia in Previous Head and Neck Cancer Patients	https://clinicaltrials.gov/show/NCT04776538
Nct	2021	Maxillary Sinus Floor Augmentation With Different Grafting Materials	https://clinicaltrials.gov/show/NCT04749953
Nct	2021	Pilot Randomised Controlled Trial of ToQuit Intervention in India	https://clinicaltrials.gov/show/NCT04782453
Nct	2021	Gestational Diabetes - PrEvention of PostPartum Diabetes Study	https://clinicaltrials.gov/show/NCT05112588
Nct	2021	Stimulating Brain Waves During Deep Sleep	https://clinicaltrials.gov/show/NCT05024578
Nct	2021	A Gender-Enhanced Pre-Exposure Prophylaxis (PrEP) Information-Motivational Workshop for Young South African Women	https://clinicaltrials.gov/show/NCT04833127
Nct	2021	Online Network Intervention to Increase HIV Pre-exposure Prophylaxis Intention	https://clinicaltrials.gov/show/NCT04771312
Nct	2021	Al Dente or Well Done? The Eating Rate of a Pasta Meal Modified by Texture	https://clinicaltrials.gov/show/NCT05019872
Nct	2021	Prevention of Glucocorticoid Induced Impairment of Bone Metabolism	https://clinicaltrials.gov/show/NCT04767711
Nct	2021	Program for the Comprehensive Neurocognitive Treatment of Excess Weight	https://clinicaltrials.gov/show/NCT05158075
Nct	2021	(CBDRA60) to Prevent or Reduce Symptoms of COVID-19 and Prevention of Post-Acute Sequelae of SARS-CoV-2 Infection PASC	https://clinicaltrials.gov/show/NCT04777981
Nct	2022	Multi-Media Parent-based Intervention to Promote Dental Hygiene Among Young Children: beReady2Smile II	https://clinicaltrials.gov/show/NCT05321719
Nct	2022	Happy Teeth for Hopi Tots: cultural Adaptation of an Oral Health Entertainment-Education Intervention	https://clinicaltrials.gov/show/NCT05297526
Nct	2022	Adjuvant Treatment in Elderly Patients With Periodontitis Through the Administration of a Supplement Rich in Oleuropein From the Olive Leaf	https://clinicaltrials.gov/show/NCT05482373
Nct	2022	Efficacy of Physical Exercise on Glucose Control in People With Prediabetes	https://clinicaltrials.gov/show/NCT05612698
Nct	2022	Word Retrieval in the Wild in People With Post-Stroke Aphasia	https://clinicaltrials.gov/show/NCT05338216
Nct	2022	Adapting and Evaluating a Brief Advice Tobacco Intervention in High-Reach, Low-Resource Settings in India	https://clinicaltrials.gov/show/NCT05234983
Nct	2022	Big Data for Quality of Life in Head and Neck Cancer	https://clinicaltrials.gov/show/NCT05315570
Nct	2022	Improving HIV Prevention Among Adolescent Girls and Young Women (AGYW) in Uganda	https://clinicaltrials.gov/show/NCT05516602
Nct	2022	Effectiveness of a mHealth Application as a Family Supportive Tool in Pediatric Otolaryngology Perioperative Process	https://clinicaltrials.gov/show/NCT05460689
Nct	2022	Systematic Work Environment Model Incorporating Web-based Neck-specific Exercise for Dental Staff With Neck Pain	https://clinicaltrials.gov/show/NCT05447858
Nct	2022	CBD (Cannabidiol)/THC (Tetrahydrocannabinol) Solution as a Pharmacological Strategy for Patients With Fibromyalgia	https://clinicaltrials.gov/show/NCT05283161
Nct	2022	Functional Remediation for Older Adults With Bipolar Disorder	https://clinicaltrials.gov/show/NCT05186337
Nct	2022	HIV Self-Testing and Comic Intervention With Refugee Adolescents and Youth	https://clinicaltrials.gov/show/NCT05213689
G. F. Neiva, J. A. Hasslen, D. Bompolaki, M. Pugach-Gordon, W. Wright and S. S. Kumar	2023	Social media in dental education: The need for institutional policies and content regulation	J Dent Educ
M. Neves and R. A. P. Strapasson	2023	Including social media and the ethical and legal debate in dental education	J Dent Educ
P. Neville	2016	Clicking on professionalism? Thoughts on teaching students about social media and its impact on dental professionalism	Eur J Dent Educ
P. Neville	2017	Social media and professionalism: a retrospective content analysis of Fitness to Practise cases heard by the GDC concerning social media complaints	Br Dent J
P. Neville and A. Waylen	2015	Social media and dentistry: some reflections on e-professionalism	Br Dent J
T. Newton	2021	COVID-19, social media use and anxiety: more complex than it might appear?	Evid Based Dent
S. Ng and J. Olding	2019	Time to face facts? Public perception on qualification, skills and advertising in the non-surgical aesthetic industry	British Journal of Oral and Maxillofacial Surgery
R. M. Nguyen, M. J. Cimba, K. C. Lee, N. Panchal and T. Schlieve	2022	Do academic Affiliated OMS Programs Recruit Residents With More Scholarly Activity Compared to Nonacademic Affiliated Programs?	Journal of Oral and Maxillofacial Surgery
V. H. Nguyen, E. R. Lyden and S. D. Yoachim	2021	Using Instagram as a tool to enhance anatomy learning at two US dental schools	J Dent Educ
K. Nichols	2022	What are the ethical considerations of using video social media platforms such as TikTok in your dental practice?	Journal of the American Dental Association (1939)
K. Nichols	2022	What are the ethical considerations of using video social media platforms such as TikTok in your dental practice?	J Am Dent Assoc
K. Nichols	2022	What are the ethical considerations of using video social media platforms such as TikTok in your dental practice?	J Am Dent Assoc
K. Nichols	2022	What are the ethical considerations of using video social media platforms such as TikTok in your dental practice?	Journal of the American Dental Association
K. Nichols and R. Pappas	2022	The #ethics behind social media influencers in dentistry	Journal of the American Dental Association (1939)
K. Nichols and R. Pappas	2022	The #ethics behind social media influencers in dentistry	J Am Dent Assoc
K. Nichols and R. Pappas	2022	The #ethics behind social media influencers in dentistry	Journal of the American Dental Association
P. Nieminen, E. Uma, S. A. Mani, J. John, M. L. Laitala and O. P. Lappalainen	2022	E-Professionalism among Dental Students from Malaysia and Finland	Int J Environ Res Public Health
P. Nieminen, E. Uma, S. A. Mani, J. John, M. L. Laitala and O. P. Lappalainen	2022	E-Professionalism among Dental Students from Malaysia and Finland	International Journal of Environmental Research and Public Health
V. Nieto, S. VanDuine, K. M. Peltz and D. Rulli	2021	Self-reported oral health status of persons diagnosed with gastroparesis: A cross-sectional study	American Journal of Gastroenterology
A. M. Nijamudeen, G. Brown and S. Clark	2022	Trialling a novel socially-distanced teaching approach for OMFS dental core trainees: case-based discussions through WhatsApp©	British Journal of Oral and Maxillofacial Surgery
R. Niveda and R. Jaiganesh	2019	Knowledge and attitude toward mouthwashes and their uses among dental undergraduate and postgraduate students	Drug Invention Today
Â. D. Nora, J. K. Knorst, L. D. Comim, D. N. de Oliveira Racki, L. S. Alves and J. E. do Amaral Zenkner	2022	Self-perceived neighborhood factors and OHRQoL among adolescents: a population-based study in southern Brazil	Brazilian Oral Research
M. E. Northridge and S. S. Metcalf	2016	Enhancing implementation science by applying best principles of systems science	Health Res Policy Syst
A. E. Notarantonio	2022	A Step-by-Step Approach to Esthetic Excellence: Every Detail Matters	Compend Contin Educ Dent
Ntr	2017	Implementation of Psychological First Aid in a humanitarian settingin Sierra Leone	https://trialsearch.who.int/Trial2.aspx?TrialID=NTR6846
E. Nuzzolese, F. Lupariello and G. Di Vella	2018	Selfie identification app as a forensic tool for missing and unidentified persons	J Forensic Dent Sci
C. O´Connor, F. Bridges-Smith, C. Docherty, N. D. P. B. Research Network and R. Holliday	2022	General dental practitioner views on the current and future provision of advanced NHS restorative dentistry services: a cross-sectional survey in England	British Dental Journal
C. O´Connor, F. Bridges-Smith, C. Docherty, N. D. P. B. Research Network and R. Holliday	2022	General dental practitioner views on the current and future provision of advanced NHS restorative dentistry services: a cross-sectional survey in England	British Dental Journal
C. O’Brien, B. Leiro, G. Khursigara, C. Nester and P. Huertas	2021	From the voice of patients and caregivers: burden of illness in infantile onset ABCC6 and ENPP1 deficiency (GACI and ARHR2)	Molecular Genetics and Metabolism
I. Obadiah, G. Jeevanandan and E. M. G. Subramanian	2020	A survey on the treatment timing and modalities for white spot lesions among various pediatric dentists in India	Drug Invention Today
M. Ogenchuk, J. Graham, G. Uswak, H. Graham, R. Weiler and V. R. Ramsden	2022	Pediatric oral health: community-based participatory research	BMC Pediatr
M. Ogenchuk, J. Graham, G. Uswak, H. Graham, R. Weiler and V. R. Ramsden	2022	Pediatric oral health: community-based participatory research	BMC Pediatrics
M. Ogenchuk, J. Graham, G. Uswak, H. Graham, R. Weiler and V. R. Ramsden	2022	Pediatric oral health: community-based participatory research	BMC Pediatrics
A. A. Oglat and H. Hasan	2022	Jordanian women's (studying or working in medical fields) awareness in terms of the use of dental imaging during pregnancy	BMC oral health
A. A. Oglat and H. Hasan	2022	Jordanian women's (studying or working in medical fields) awareness in terms of the use of dental imaging during pregnancy	BMC Oral Health
A. A. Oglat and H. Hasan	2022	Jordanian women’s (studying or working in medical fields) awareness in terms of the use of dental imaging during pregnancy	BMC Oral Health
A. A. Oglat and H. Hasan	2022	Jordanian women’s (studying or working in medical fields) awareness in terms of the use of dental imaging during pregnancy	BMC Oral Health
O. O. Olatosi, O. J. Mgbemere, A. Oyapero, A. S. Omotuyole and C. C. Okolo	2020	Awareness and preferred mode of getting information on first aid management of avulsed permanent teeth: Survey of Nigerian mothers	Pesquisa Brasileira em Odontopediatria e Clinica Integrada
J. Olding and K. Fan	2021	Debt Experience and Sources of Funding in OMFS Training: A Survey of Current & Aspirant OMFS Trainees	Br J Oral Maxillofac Surg
J. Olding and K. Fan	2022	Debt experience and sources of funding in OMFS training: A survey of current and aspirant OMFS trainees	Br J Oral Maxillofac Surg
J. Olding and K. Fan	2022	Debt experience and sources of funding in OMFS training: A survey of current and aspirant OMFS trainees	British Journal of Oral and Maxillofacial Surgery
B. H. Oliveira, I. M. D. Hyppolito, Z. Malheiros, B. Stewart and C. M. Pannuti	2021	Information-seeking behaviors and barriers to the incorporation of scientific evidence into clinical practice: A survey with Brazilian dentists	PLoS One
L. M. Oliveira, K. D. S. Pilecco, D. F. de Souza, C. A. de Oliveira and F. B. Zanatta	2022	Main uses of Instagram in oral health research–A scoping review	Health Policy and Technology
L. M. Oliveira, K. D. S. Pilecco, D. F. de Souza, C. A. de Oliveira and F. B. Zanatta	2022	Main uses of Instagram in oral health research–A scoping review	Health Policy and Technology
L. M. Oliveira, K. D. S. Pilecco, D. F. de Souza, C. A. de Oliveira and F. B. Zanatta	2022	Main uses of Instagram in oral health research–A scoping review	Health Policy and Technology
L. M. Oliveira and F. B. Zanatta	2020	Self-reported dental treatment needs during the COVID-19 outbreak in Brazil: an infodemiological study	Braz Oral Res
C. Oliveira-Dias, S. Morais and A. R. Costa	2022	Sex differences in the association between social capital and healthcare use-Results from the survey of health, ageing and retirement in Europe (SHARE)	Health & social care in the community
C. Oliveira-Dias, S. Morais and A. R. Costa	2022	Sex differences in the association between social capital and healthcare use-Results from the Survey of Health, Ageing and Retirement in Europe (SHARE)	Health Soc Care Community
C. Oliveira-Dias, S. Morais and A. R. Costa	2022	Sex differences in the association between social capital and healthcare use—Results from the survey of health, ageing and retirement in Europe (SHARE)	Health and Social Care in the Community
M. Oliver, S. Smallwood, S. Moore and J. R. Carpenter	2022	My data body	Proceedings - SIGGRAPH 2022 Art Gallery
E. M. Ongkosuwito and M. A. R. Kuijpers	2023	HOW PRO'S CAN CONTRIBUTE TO WHAT MATTERS MOST TO PATIENTS WITH OROFACIAL CLEFTS	J Evid Based Dent Pract
H. L. Ooi and M. G. D. Kelleher	2021	Instagram Dentistry	Prim Dent J
C. Orikasa	2022	Social Network Plasticity of Mice Parental Behavior	Frontiers in Neuroscience
A. Ortadeveci and H. Ozden	2023	Social media as a learning tool in anatomy education from the perspective of medical and dental students	Clin Anat
M. M. Osman Ali, K. Abbasher Hussien Mohamed Ahmed and M. E. A. Omer	2022	Prevalence of migraine headaches and their impact on the academic performance of Sudanese medical students using ID-Migraine test as a screening tool: A cross-sectional study	Brain and Behavior
O. Oyebode, J. Fowles, D. Steeves and R. Orji	2022	Machine Learning Techniques in Adaptive and Personalized Systems for Health and Wellness	International Journal of Human-Computer Interaction
O. Oyebode, J. Fowles, D. Steeves and R. Orji	2022	Machine Learning Techniques in Adaptive and Personalized Systems for Health and Wellness	International Journal of Human-Computer Interaction
O. Oyebode, J. Fowles, D. Steeves and R. Orji	2023	Machine Learning Techniques in Adaptive and Personalized Systems for Health and Wellness	International Journal of Human-Computer Interaction
M. Özarslan and S. Caliskan	2021	Attitudes and predictive factors of psychological distress and occupational burnout among dentists during COVID-19 pandemic in Turkey	Curr Psychol
Y. Özbay and N. Y. Çırakoğlu	2021	YouTube as an information source for instrument separation in root canal treatment	Restor Dent Endod
Ö. Özdal Zincir, A. P. Bozkurt and S. Gaş	2019	Potential Patient Education of YouTube Videos Related to Wisdom Tooth Surgical Removal	J Craniofac Surg
M. Ozdede and I. Peker	2020	Analysis of Dentistry YouTube Videos Related To COVID-19	Braz Dent J
E. Ç. Özdemir and M. Uzunkaya	2022	Evaluation of the Awareness of Physicians and Dentists of the Relationship between Periodontal Status and Systemic Diseases	Cumhuriyet Dental Journal
E. Ç. Özdemir and M. Uzunkaya	2022	Evaluation of the Awareness of Physicians and Dentists of the Relationship between Periodontal Status and Systemic Diseases	Cumhuriyet Dental Journal
Ö. Özişçi	2022	Assessing the quality of YouTube™ videos on fixed dental implant home-care and maintenance protocols	Int J Dent Hyg
E. Ozkan and A. H. Acar	2022	YouTube™ as a Source of Information for Patients Regarding Dental Implant Failure: A Content Analysis	Journal of Craniofacial Surgery
E. Ozkan and A. H. Acar	2022	YouTube™ as a Source of Information for Patients Regarding Dental Implant Failure: A Content Analysis	Journal of Craniofacial Surgery
E. Özkan and A. H. Acar	2022	YouTube™ as a Source of Information for Patients Regarding Dental Implant Failure: A Content Analysis	The Journal of craniofacial surgery
E. Özkan and A. H. Acar	2022	YouTube™ as a Source of Information for Patients Regarding Dental Implant Failure: A Content Analysis	J Craniofac Surg
Pactr	2020	PROMOTING ADOLESCENT ORAL HEALTH: ASSESSING THE IMPACT OF TWO ORAL HEALTH EMPOWERMENT METHODS IN LAGOS, NIGERIA	https://trialsearch.who.int/Trial2.aspx?TrialID=PACTR202010765421991
T. Paiva, C. Reis, A. Feliciano, H. Canas-Simião, M. A. Machado, T. Gaspar, G. Tomé, C. Branquinho, M. R. Silva, L. Ramiro, S. Gaspar, C. Bentes, F. Sampaio, L. Pinho, C. Pereira, A. Carreiro, S. Moreira, I. Luzeiro, J. Pimentel, G. Videira, J. Fonseca, A. Bernarda, J. Vaz Castro, S. Rebocho, K. Almondes, H. Canhão and M. G. Matos	2021	Sleep and Awakening Quality during COVID-19 Confinement: Complexity and Relevance for Health and Behavior	Int J Environ Res Public Health
T. Paksoy, S. Ceylan Şen, G. Ustaoğlu and D. G. Bulut	2023	What do TikTok videos offer us about dental implants treatment?	J Stomatol Oral Maxillofac Surg
T. Paksoy, S. Ceylan Şen, G. Ustaoğlu and D. G. Bulut	2023	What do TikTok videos offer us about dental implants treatment?	Journal of Stomatology, Oral and Maxillofacial Surgery
T. Paksoy, S. Ceylan ŞEn, G. UstaoĞLu and D. G. Bulut	2022	What do TikTok videos offer us about dental implants treatment?	Journal of Stomatology, Oral and Maxillofacial Surgery
A. K. Pandarathodiyil, A. Ramanathan, R. Garg, J. G. Doss, F. B. Abd Rahman, W. M. N. Ghani and S. Warnakulasuriya	2021	Lactate Dehydrogenase Levels in the Saliva of Cigarette and E-Cigarette Smokers (Vapers): A Comparative Analysis	Asian Pac J Cancer Prev
M. Panhwar, S. P. Rajpar, N. Talpur, Q. A. Baig, K. Kumar and M. A. Banglani	2021	Information technology application and challenges faced by medical and dental undergraduate students	Rawal Medical Journal
K. Panic, V. Cauberghe and P. De Pelsmacker	2014	Promoting dental hygiene to children: comparing traditional and interactive media following threat appeals	Journal of health communication
S. Panthi, A. Bhandari, R. Acharya, P. Khatiwada, N. Khanal, B. Bhattarai, L. B. Basnet, V. K. Khanal, S. S. Budhathoki, A. Ghimire and P. Pokharel	2022	Medical students' attitude towards cultural diversity: a cross-sectional study at a health sciences university in eastern Nepal	BMJ open
S. Panthi, A. Bhandari, R. Acharya, P. Khatiwada, N. Khanal, B. Bhattarai, L. B. Basnet, V. K. Khanal, S. S. Budhathoki, A. Ghimire and P. Pokharel	2022	Medical students' attitude towards cultural diversity: a cross-sectional study at a health sciences university in eastern Nepal	BMJ Open
S. Panthi, A. Bhandari, R. Acharya, P. Khatiwada, N. Khanal, B. Bhattarai, L. B. Basnet, V. K. Khanal, S. S. Budhathoki, A. Ghimire and P. Pokharel	2022	Medical students' attitude towards cultural diversity: a cross-sectional study at a health sciences university in eastern Nepal	BMJ open
M. J. Papagrigorakis, E. Maravelakis, N. Kyparissi-Apostolika, E. Stravopodi, A. Konstantaras, O. Apostolikas, P. Toulas, C. Potagas, T. Papapolychroniou, M. Mastoris, P. N. Synodinos, A. A. Kousoulis, M. G. Tsilivakos, P. Tsakanikou and G. P. Chrousos	2022	An Integrated Study of the Mesolithic Skeleton in Theopetra Cave, Greece: From the Skeleton Analysis to 3D Face Reconstruction	Heritage
E. L. Papautsky, D. R. Rice, H. Ghoneima, A. L. W. McKowen, N. Anderson, A. R. Wootton and C. Veldhuis	2021	Characterizing Health Care Delays and Interruptions in the United States During the COVID-19 Pandemic: Internet-Based, Cross-sectional Survey Study	J Med Internet Res
J. C. Park, H. E. Kwon and C. W. Chung	2021	Innovative digital tools for new trends in teaching and assessment methods in medical and dental education	J Educ Eval Health Prof
J. E. Park, J. W. Cho and J. H. Jang	2020	Keyword Trends for Mother-Child Oral Health in Korea Based on Social Media Big Data from Naver	Healthc Inform Res
J. S. Park, A. T. Page, K. N. Wang, M. Tennant and E. Kruger	2022	Australian community pharmacists' ability to identify the indications for dental prescriptions-a case vignette study	The International journal of pharmacy practice
J. S. Park, A. T. Page, K. N. Wang, M. Tennant and E. Kruger	2022	Australian community pharmacists' ability to identify the indications for dental prescriptions-a case vignette study	Int J Pharm Pract
J. S. Park, A. T. Page, K. N. Wang, M. Tennant and E. Kruger	2022	Australian community pharmacists' ability to identify the indications for dental prescriptions-a case vignette study	The International journal of pharmacy practice
Y. T. Park, Y. J. Kim and K. G. Kim	2022	Factors Associated with Website Operation among Small Hospitals and Medical and Dental Clinics in Korea	Healthc Inform Res
Y. T. Park, Y. J. Kim and K. G. Kim	2022	Factors Associated with Website Operation among Small Hospitals and Medical and Dental Clinics in Korea	Healthcare Informatics Research
J. W. Parkinson and S. P. Turner	2014	Use of social media in dental schools: pluses, perils, and pitfalls from a legal perspective	J Dent Educ
N. Parmar, L. Dong and A. B. Eisingerich	2018	Connecting With Your Dentist on Facebook: Patients' and Dentists' Attitudes Towards Social Media Usage in Dentistry	J Med Internet Res
A. Pasaoglu Bozkurt, S. Gaş and Ö. Özdal Zincir	2019	YouTube video analysis as a source of information for patients on impacted canine	Int Orthod
B. D. Pasiga	2020	Relationship knowledge transmission of covid-19 and fear of dental care during pandemic in South Sulawesi, Indonesia	Pesquisa Brasileira em Odontopediatria e Clinica Integrada
K. K. Passos, A. C. Leonel, P. R. Bonan, J. F. Castro, M. L. Pontual, F. M. Ramos-Perez and D. E. Perez	2020	Quality of information about oral cancer in Brazilian Portuguese available on Google, Youtube, and Instagram	Med Oral Patol Oral Cir Bucal
M. R. Patait, K. V. Saraf and P. M. Wakchaure	2022	Assessment of knowledge and awareness of probiotics among the dental post-graduate students- A questionnaire study	Journal of Indian Academy of Oral Medicine and Radiology
M. R. Patait, K. V. Saraf and P. M. Wakchaure	2022	Assessment of knowledge and awareness of probiotics among the dental post-graduate students- A questionnaire study	Journal of Indian Academy of Oral Medicine and Radiology
B. M. Patel, L. D. Boyd, J. Vineyard and L. LaSpina	2021	Job Satisfaction, Burnout, and Intention to Leave among Dental Hygienists in Clinical Practice	J Dent Hyg
K. A. Patel, J. R. Patel, V. V. Patel, S. Duseja and H. J. Raval	2023	Knowledge and awareness of polycaprolactone and its applications as provisional material in prosthodontic practice: A questionnaire-based survey	J Indian Prosthodont Soc
M. Patel, P. Menhadji and S. Mayor	2020	Redeployment of Dental Core Trainees in the United Kingdom due to Coronavirus Disease 2019	Eur J Dent
P. Patel, D. L. Smallidge, L. D. Boyd and J. Vineyard	2021	Inappropriate Patient Sexual Behavior in the Dental Practice Setting: Experiences of dental hygienists	J Dent Hyg
M. M. Patwary, M. R. Hossain, R. Sultana, A. R. Dazhamyar, A. D. Parsa, R. Kabir and S. Shoib	2022	Knowledge, attitudes and practices of healthcare professionals toward the novel coronavirus during the early stage of COVID-19 in a lower-and-middle income country, Bangladesh	Frontiers in public health
M. M. Patwary, M. R. Hossain, R. Sultana, A. R. Dazhamyar, A. D. Parsa, R. Kabir and S. Shoib	2022	Knowledge, attitudes and practices of healthcare professionals toward the novel coronavirus during the early stage of COVID-19 in a lower-and-middle income country, Bangladesh	Front Public Health
M. M. Patwary, M. R. Hossain, R. Sultana, A. R. Dazhamyar, A. D. Parsa, R. Kabir and S. Shoib	2022	Knowledge, attitudes and practices of healthcare professionals toward the novel coronavirus during the early stage of COVID-19 in a lower-and-middle income country, Bangladesh	Frontiers in Public Health
N. R. Paul, S. R. Baker and B. J. Gibson	2021	Decision Making from the Experience of Orthognathic Surgery Patients: A Grounded Theory Approach	JDR Clin Trans Res
N. R. Paul, S. R. Baker and B. J. Gibson	2022	Decision Making from the Experience of Orthognathic Surgery Patients: A Grounded Theory Approach	JDR clinical and translational research
N. R. Paul, S. R. Baker and B. J. Gibson	2022	Decision Making from the Experience of Orthognathic Surgery Patients: A Grounded Theory Approach	JDR Clin Trans Res
N. R. Paul, S. R. Baker and B. J. Gibson	2022	Decision Making from the Experience of Orthognathic Surgery Patients: A Grounded Theory Approach	JDR Clinical and Translational Research
S. A. Paul, S. S. Simon, S. Kumar and R. K. Chacko	2018	Assessing perceptions of oral health related quality of life in dental implant patients. Experience of a tertiary care center in India	J Oral Biol Craniofac Res
Y. Pecheny, A. Skeel, L. Spillane, J. Kittel-Mosley, R. Bodkin and C. M. C. Jones	2022	Just In Time Learning: EM Resident Search Strategies in Preparation for Performing a Simulated Dental Block	Western Journal of Emergency Medicine
A. Peer and O. Golubnitschaja	2017	Accelerated ageing in breast cancer aetiology and progression: Multi-factorial patient profiles for effective prediction and prevention of the disease	EPMA Journal
B. Peltier and A. Curley	2013	The ethics of social media in dental practice: challenges	J Calif Dent Assoc
B. Peltier and A. Curley	2013	The ethics of social media in dental practice: ethical tools and professional responses	J Calif Dent Assoc
A. T. Pereira, M. J. Brito, C. Cabaços, M. Carneiro, F. Carvalho, A. Manão, A. Araújo, D. Pereira and A. Macedo	2022	The Protective Role of Self-Compassion in the Relationship between Perfectionism and Burnout in Portuguese Medicine and Dentistry Students	International Journal of Environmental Research and Public Health
S. J. Perkes, B. Huntriss, N. Skinner, B. Leece, R. Dobson, J. Mattes, K. Hall and B. Bonevski	2022	Development of a Maternal and Child mHealth Intervention With Aboriginal and Torres Strait Islander Mothers: Co-design Approach	JMIR Formative Research
J. N. Petit, L. D. Boyd, J. Vineyard and C. Dominick	2021	A survey of the prevalence and predictors of workplace bullying towards the dental hygienist	Int J Dent Hyg
A. M. Petrucci, P. Kaneva, E. Lebedeva, L. S. Feldman, G. M. Fried and M. C. Vassiliou	2012	You have a message! social networking as a motivator for fls training	Surgical endoscopy and other interventional techniques
E. Pfender, A. Bleakley, M. Ellithorpe, M. Hennessey, E. Maloney, A. Jordan and R. Stevens	2022	Perceptions of Sports and Energy Drinks: Factors Associated with Adolescent Beliefs	American journal of health promotion : AJHP
E. Pfender, A. Bleakley, M. Ellithorpe, M. Hennessey, E. Maloney, A. Jordan and R. Stevens	2022	Perceptions of Sports and Energy Drinks: Factors Associated with Adolescent Beliefs	Am J Health Promot
E. Pfender, A. Bleakley, M. Ellithorpe, M. Hennessey, E. Maloney, A. Jordan and R. Stevens	2022	Perceptions of Sports and Energy Drinks: Factors Associated with Adolescent Beliefs	American Journal of Health Promotion
E. Pfender, A. Bleakley, M. Ellithorpe, M. Hennessey, E. Maloney, A. Jordan and R. Stevens	2022	Perceptions of Sports and Energy Drinks: Factors Associated with Adolescent Beliefs	American Journal of Health Promotion
E. Pfender, A. Bleakley, M. Ellithorpe, M. Hennessey, E. Maloney, A. Jordan and R. Stevens	2023	Perceptions of Sports and Energy Drinks: Factors Associated with Adolescent Beliefs	Am J Health Promot
E. Pfender, A. Bleakley, M. Ellithorpe, M. Hennessey, E. Maloney, A. Jordan and R. Stevens	2023	Perceptions of Sports and Energy Drinks: Factors Associated with Adolescent Beliefs	American Journal of Health Promotion
M. Pfundmair, S. Schindler and J. Burgstaller	2019	The role of oxytocin in terror management processes	Psychoneuroendocrinology
T. Pimrat, P. Arpaporn, L. Sunee, V. Paranee and S. Sarah Anne	2019	Effects of School-Based Participation Program to Prevent Multiple Risk Behaviors in Thai Male Adolescents	Pacific Rim international journal of nursing research
C. Pires and M. J. Sousa	2022	E-learning Methodologies Involving Healthcare Students During COVID-2019 Pandemic: A Systematic Review	Lecture Notes in Networks and Systems
A. L. Pittenger	2013	The use of social networking to improve the quality of interprofessional education	Am J Pharm Educ
A. Pivovar, E. Semprebon, C. P. Furquim, J. L. Schussel, J. M. Amenábar and C. C. Torres-Pereira	2022	Innovative reflection on oral cancer research priorities: the contribution of social network analysis	Braz Oral Res
A. Pivovar, E. Semprebon, C. P. Furquim, J. L. Schussel, J. M. Amenábar and C. C. Torres-Pereira	2022	Innovative reflection on oral cancer research priorities: the contribution of social network analysis	Brazilian Oral Research
A. Pivovar, E. Semprebon, N. N. Perdoncini, A. R. Corelhano and C. C. Torres-Pereira	2022	The effects of the cognitive bias of unrealistic optimism in the adoption of preventive measures against COVID-19 in dentistry	Revista Brasileira de Medicina do Trabalho
P. Poblete and E. Nieto	2020	Does time matter? WhatsApp vs electronic mail for dental education. A pilot study	Eur J Dent Educ
P. Poblete and E. Nieto	2020	Does time matter? WhatsApp vs electronic mail for dental education. A pilot study	European journal of dental education
B. Poirier, S. Tang, D. G. Haag, S. Sethi, J. Hedges and L. Jamieson	2022	Oral health promotion and programming provided by Aboriginal Community Controlled Health Organisations in South Australia	Health promotion journal of Australia : official journal of Australian Association of Health Promotion Professionals
B. Poirier, S. Tang, D. G. Haag, S. Sethi, J. Hedges and L. Jamieson	2022	Oral health promotion and programming provided by Aboriginal Community Controlled Health Organisations in South Australia	Health Promot J Austr
B. Poirier, S. Tang, D. G. Haag, S. Sethi, J. Hedges and L. Jamieson	2022	Oral health promotion and programming provided by Aboriginal Community Controlled Health Organisations in South Australia	Health Promotion Journal of Australia
B. Poirier, S. Tang, D. G. Haag, S. Sethi, J. Hedges and L. Jamieson	2022	Oral health promotion and programming provided by Aboriginal Community Controlled Health Organisations in South Australia	Health Promotion Journal of Australia
E. Pons-Fuster, J. Ruiz Roca, A. Tvarijonaviciute and P. López-Jornet	2020	YouTube information about diabetes and oral healthcare	Odontology
G. Potts and D. R. Radford	2019	#Teeth&Tweets: the reach and reaction of an online social media oral health promotion campaign	Br Dent J
V. Prada, M. Laurà, R. Zuccarino, M. M. Reilly and M. E. Shy	2022	Virtual Charcot-Marie-Tooth Examination Score: A Validated Virtual Evaluation for People with Charcot-Marie-Tooth Disease	Neurology: Clinical Practice
V. Prada, M. Laurà, R. Zuccarino, M. M. Reilly and M. E. Shy	2022	Virtual Charcot-Marie-Tooth Examination Score: A Validated Virtual Evaluation for People with Charcot-Marie-Tooth Disease	Neurology: Clinical Practice
N. Prado, S. Hosni, J. Darcey, A. Aminian and O. Malik	2022	Smile makeover treatments	British dental journal
N. Prado, S. Hosni, J. Darcey, A. Aminian and O. Malik	2022	Smile makeover treatments	Br Dent J
N. Prado, S. Hosni, J. Darcey, A. Aminian and O. Malik	2022	Smile makeover treatments	British Dental Journal
N. Prado, S. Hosni, J. Darcey, A. Aminian and O. Malik	2022	Smile makeover treatments	British Dental Journal
R. S. Prakash, H. R. Manglani, E. J. Duraney, A. Shankar, M. E. Fisher, A. Janssen, L. Cea, R. Petosa, R. Andridge and J. Nicholas	2022	TRACking health behaviors in people with Multiple Sclerosis (TRAC-MS): study protocol and description of the study sample	Contemporary clinical trials communications
C. R. Prall, B. Kathleen Alsup, A. Sullivan and G. M. Fox	2020	Dissection Tutorial Video Series: A BlueLink Resource	FASEB Journal
V. Praveen Kumar, K. Sadasiva, J. Raj Kumar, A. Ramachandran, R. Parthasarathy and Y. Thanikachalam	2023	Current Trends in Intentional Replantation Treatment Among Endodontists and Postgraduate Students in India, the United States of America, and the United Kingdom: A Cross-Sectional Study	Cureus
T. Priadarsini and G. Jeevanandan	2019	Knowledge and awareness in the management of children with autism spectrum disorders among dental students	Drug Invention Today
T. Priadarsini and G. Jeevanandan	2019	Knowledge and awareness in the management of children with autism spectrum disorders among dental students	Drug invention today
T. D. Price, V. Tiesler and C. Freiwald	2019	Place of origin of the sacrificial victims in the sacred Cenote, Chichén Itzá, Mexico	Am J Phys Anthropol
D. Prithiviraj, N. R. Siddiqui, R. S. Smyth, S. J. Hodges and M. O. Sharif	2022	The awareness and usage of orthodontic apps and social media by orthodontists in the UK: A questionnaire-based study	Journal of orthodontics
D. Prithiviraj, N. R. Siddiqui, R. S. Smyth, S. J. Hodges and M. O. Sharif	2022	The awareness and usage of orthodontic apps and social media by orthodontists in the UK: A questionnaire-based study	J Orthod
D. Prithiviraj, N. R. Siddiqui, R. S. Smyth, S. J. Hodges and M. O. Sharif	2023	The awareness and usage of orthodontic apps and social media by orthodontists in the UK: A questionnaire-based study	J Orthod
C. M. Pucinelli, A. A. de Oliveira, P. Nelson-Filho, L. A. B. da Silva, G. P. A. de Castro, R. B. Lima and R. A. B. da Silva	2022	Online teaching, quality of life and anxiety of Brazilian dental professors during the COVID-19 outbreak	Brazilian Oral Research
C. M. Pucinelli, A. A. Oliveira, P. Nelson Filho, L. Silva, G. P. A. Castro, R. B. Lima and R. Silva	2022	Online teaching, quality of life and anxiety of Brazilian dental professors during the COVID-19 outbreak	Braz Oral Res
E. Pullen, B. L. Perry and G. Maupome	2018	Does this Look Infected to You? Social Network Predictors of Dental Help-Seeking Among Mexican Immigrants	J Immigr Minor Health
E. Pullen, B. L. Perry and G. Maupome	2019	TALKING ABOUT TEETH: EGOCENTRIC NETWORKS AND ORAL HEALTH OUTCOMES IN A MEXICAN AMERICAN IMMIGRANT COMMUNITY	Adv Med Sociol
M. Puupponen, J. Tynjälä, R. Välimaa and L. Paakkari	2023	Associations between adolescents' energy drink consumption frequency and several negative health indicators	BMC Public Health
M. Puupponen, J. Tynjälä, R. Välimaa and L. Paakkari	2023	Associations between adolescents’ energy drink consumption frequency and several negative health indicators	BMC Public Health
H. Qabool, F. Hamid and R. H. Sukhia	2022	Acceptance of SARS-CoV-2 vaccination and the associated factors among dental health care professionals: A cross-sectional survey	Dental and Medical Problems
H. Qabool, F. Hamid and R. H. Sukhia	2022	Acceptance of SARS-CoV-2 vaccination and the associated factors among dental health care professionals: A cross-sectional survey	Dent Med Probl
H. Qabool, F. Hamid and R. H. Sukhia	2022	Acceptance of SARS-CoV-2 vaccination and the associated factors among dental health care professionals: A cross-sectional survey	Dental and Medical Problems
R. B. R. qnh	2018	Clinical trial of facial paralysis treatment	https://trialsearch.who.int/Trial2.aspx?TrialID=RBR-3qnh96
J. D. D. Quach, K. W. Kay, D. R. Radford and C. Louca	2022	The perceptions and attitudes of qualified dental therapists towards a diagnostic role in the provision of paediatric dental care	British dental journal
J. D. D. Quach, K. W. Kay, D. R. Radford and C. Louca	2022	The perceptions and attitudes of qualified dental therapists towards a diagnostic role in the provision of paediatric dental care	British Dental Journal
J. D. D. Quach, K. Wanyonyi-Kay, D. R. Radford and C. Louca	2022	The perceptions and attitudes of qualified dental therapists towards a diagnostic role in the provision of paediatric dental care	Br Dent J
Y. L. Rachmawati, I. Anjani and A. D. N. Sasi	2023	Knowledge, Dental Anxiety, and Patient Expectations During the COVID-19 Pandemic	Pesquisa Brasileira em Odontopediatria e Clinica Integrada
Y. L. Rachmawati, L. V. C. Naibaho and N. R. Aulia	2023	Quality of Tooth-Whitening Videos Available on YouTube	Pesquisa Brasileira em Odontopediatria e Clinica Integrada
Y. L. Rachmawati, D. W. Putri, N. Hariyani, A. Bahar and D. A. Maharani	2022	Analysis of Quality, Usefulness, Reliability, Visibility, and Popularity of Videos about Dental Caries on YouTube: A Cross-sectional Analysis	J Int Soc Prev Community Dent
Y. L. Rachmawati, D. W. Putri, N. Hariyani, A. Bahar and D. A. Maharani	2022	Analysis of quality, usefulness, reliability, visibility, and popularity of videos about dental caries on YouTube: A cross-sectional analysis	Journal of International Society of Preventive and Community Dentistry
Y. L. Rachmawati, D. W. Putri, N. Hariyani, A. Bahar and D. A. Maharani	2022	Analysis of quality, usefulness, reliability, visibility, and popularity of videos about dental caries on YouTube: A cross-sectional analysis	Journal of International Society of Preventive and Community Dentistry
G. Radu, M. Solomon, C. M. Gheorghe, M. Hostiuc, I. A. Bulescu and V. L. Purcarea	2017	The adaptation of health care marketing to the digital era	J Med Life
S. Raghavan, S. Geller, S. Miller, S. S. Goudar, H. Anger, M. C. Yadavannavar, R. Dabash, S. R. Bidri, M. R. Gudadinni, R. Udgiri and et al.	2016	Misoprostol for primary versus secondary prevention of postpartum haemorrhage: a cluster-randomised non-inferiority community trial	BJOG
H. Ragunathan, C. Krithika, G. Kiruthiga, S. Keerthana, S. Lakshmipriya and P. S. Gayathri	2021	Self medication in dentistry	Indian Journal of Forensic Medicine and Toxicology
H. Ragunathan, C. Krithika, M. Kowsalya, S. Kreethika, L. Krithika and J. Manju	2021	Awareness of oral health care among pregnant women during pregnancy	Indian Journal of Forensic Medicine and Toxicology
N. Rahman, R. Lugo Robles, H. Hsieh, S. Waggoner, T. Kao and E. Garges	2021	Egocentric analysis of sexual partnerships and partnership formation in a military population	Sexually Transmitted Infections
A. Rahmani, L. Allahqoli, M. Hashemian, R. Ghanei Gheshlagh and B. Nemat-Shahrbabaki	2019	Effect of trans-theoretical model based education on reduction of the prevalence of gingivitis among pregnant women: Application of telegram social network	Scientific Journal of Kurdistan University of Medical Sciences
A. Rahmani, L. Allahqoli, M. Hashemian, R. Ghanei Gheshlagh and B. Nemat-Shahrbabaki	2019	Effect of trans-theoretical model based education on reduction of the prevalence of gingivitis among pregnant women: application of telegram social network	Scientific journal of kurdistan university of medical sciences
A. Raj, N. J. Shetty and S. Pradhan	2021	Coronavirus and dentistry – fighting the pandemic	HIV and AIDS Review
A. Raj, N. J. Shetty and S. Pradhan	2021	Coronavirus and dentistry – fighting the pandemic	HIV and AIDS Review
K. P. Raja, A. Pal, S. U. Nayak, K. Pai and R. Shenoy	2022	Teledentistry: a new oral care delivery tool among Indian dental professionals - a questionnaire study	F1000Res
M. T. Rajeh, K. T. Aboalshamat, A. A. Nassar, S. N. Sembawa, S. A. Al Hebshi and M. K. Badri	2020	Insights on using social media in dental education: A cross-sectional study in Saudi Arabia	Open Dentistry Journal
M. T. Rajeh, K. T. Aboalshamat, A. A. Nassar, S. N. Sembawa, S. A. Al Hebshi and M. K. Badri	2020	Insights on using social media in dental education: a cross-sectional study in Saudi Arabia	Open dentistry journal
M. T. Rajeh, S. N. Sembawa, A. A. Nassar, S. A. Al Hebshi, K. T. Aboalshamat and M. K. Badri	2021	Social media as a learning tool: Dental students' perspectives	J Dent Educ
A. Ramadhani, Z. Zettira, Y. L. Rachmawati, N. Hariyani and D. A. Maharani	2021	Quality and Reliability of Halitosis Videos on YouTube as a Source of Information	Dent J (Basel)
G. M. Ramdharry, M. Dudziec and M. M. Reilly	2016	Patient and public involvement: How service user engagement has informed research into falls interventions in people with Charcot-Marie-Tooth disease	Journal of the Peripheral Nervous System
M. L. Ramos-Jorge, R. G. Vieira-Andrade, P. A. Martins-Júnior, M. M. Cordeiro, J. Ramos-Jorge, S. M. Paiva and L. S. Marques	2012	Level of agreement between self-administered and interviewer-administered CPQ₈₋₁₀ and CPQ₁₋₁₄	Community dentistry and oral epidemiology
H. Rani, N. A. Yahya, T. I. Rosli and T. N. Mohd-Dom	2020	Preparing dental students to use social media as a platform to promote oral health	J Dent Educ
R. Ranjan, S. Sharma and S. Ahmad	2020	Exploring impact of smart phones usage on interpersonal relationship of students in Meerut, (UP)	Indian Journal of Public Health Research and Development
V. Ranna, H. Malmstrom, M. Yunker, C. Feng and S. Gajendra	2016	Prevalence of dental problems in recreational SCUBA divers: a pilot survey	Br Dent J
A. Rashid	2020	Yonder: New normal, dental risk, shared decision making in China, antidepressants on Instagram, and podcast of the month	Br J Gen Pract
H. Rath, S. Shah, G. Sharma and E. Mishra	2018	Exploring determinants of care-seeking behaviour of oral cancer patients in India: A qualitative content analysis	Cancer Epidemiol
N. Rathi, P. V. Deulkar, J. Mehta, S. Baliga and N. Thosar	2022	Air management techniques in dental office in post COVID era: Literature Review	Brazilian Dental Science
B. Raveendran and M. Dungarwalla	2022	Thalassaemia - part 2: the patient perspective	Br Dent J
R. A. Ray, T. Woolley and T. Sen Gupta	2015	James Cook University's rurally orientated medical school selection process: quality graduates and positive workforce outcomes	Rural Remote Health
K. M. Reeder, J. L. Sims and S. S. Shetty	2015	Lay consultations in symptom self-care: A concept analysis for theoretical expansion in research and practice	Heart and Lung
U. Rehman, M. Sohaib Sarwar, P. Kaur Marwaha and P. A. Brennan	2023	Exploring the concerns of second-degree dental students on entering specialist OMFS training and their attitudes towards the second-degree curriculum	Br J Oral Maxillofac Surg
L. Remedios, K. Ho, J. Last, C. Anderson, D. Walmsley, W. Davies, A. Fytiwar, Y. Lu, L. C. Lee, R. Zou, E. Cutts, E. Torres, B. Khatoon and C. Voisine	2015	An international and interprofessional exploration of health professional educator and student use of social media	Physiotherapy (United Kingdom)
M. Remiro, O. S. Jorge, M. Lotto, N. Lourenço Neto, M. Machado and T. Cruvinel	2023	Reacting, Sharing, and Commenting: How Much Facebook Users are Interacting with Dental Caries-related Posts Containing Misinformation?	Caries Res
K. Reynaldos-Grandón, N. Beamin-Santander and C. Miranda-Castillo	2021	Sustainable labor well-being in times of pandemic in an institution of higher education	Psychosomatic Medicine
R. M. Reynders and L. Isaia	2019	Social media and orthodontics: A commentary on a systematic review	Evid Based Dent
A. Riad, H. Abdulqader, M. Morgado, S. Domnori, M. Koščík, J. J. Mendes, M. Klugar and E. Kateeb	2021	Global prevalence and drivers of dental students’ covid-19 vaccine hesitancy	Vaccines
A. Riad, H. Abdulqader, M. Morgado, S. Domnori, M. Koščík, J. J. Mendes, M. Klugar, E. Kateeb and O. B. O. Iads-Score	2021	Global Prevalence and Drivers of Dental Students' COVID-19 Vaccine Hesitancy	Vaccines (Basel)
H. Riaz, S. Zaki, N. M. Athar, M. A. G. Chaudhary, W. Ishaq and M. F. Kamran	2021	Incidence and Knowledge of Occupational Health Hazards in Prosthodontic Practice at a Tertiary Hospital in Islamabad	Pakistan Journal of Medical and Health Sciences
Y. J. S. Ribeiro, L. G. Ferreira, P. Nelson-Filho, M. F. M. Arnez and F. W. G. Paula-Silva	2022	Influence of digital media in the oral health education of mother-child pairs: study protocol of a parallel double-blind randomized clinical trial	Trials
Y. J. S. Ribeiro, L. G. Ferreira, P. Nelson-Filho, M. F. M. Arnez and F. W. G. Paula-Silva	2022	Influence of digital media in the oral health education of mother-child pairs: study protocol of a parallel double-blind randomized clinical trial	Trials
Y. J. S. Ribeiro, L. G. Ferreira, P. Nelson-Filho, M. F. M. Arnez and F. W. G. Paula-Silva	2022	Influence of digital media in the oral health education of mother-child pairs: study protocol of a parallel double-blind randomized clinical trial	Trials
E. K. Ritchie, D. Cella, F. Fabbiano, A. Pigneux, Y. Kanda, C. Ivanescu, B. J. Pandya and M. V. Shah	2019	The relationship between hospitalization and patient-reported outcomes (PROs) in patients with FLT3-mutated (FLT3mut+) relapsed/refractory (R/R) acute myeloid leukemia (AML): results from the phase 3 admiral study	Blood
E. K. Ritchie, D. Cella, F. Fabbiano, A. Pigneux, Y. Kanda, C. Ivanescu, B. J. Pandya and M. V. Shah	2019	The Relationship between Hospitalization and Patient-Reported Outcomes (PROs) in Patients with FLT3-Mutated (FLT3mut+) Relapsed/Refractory (R/R) Acute Myeloid Leukemia (AML): results from the Phase 3 Admiral Study	Blood
N. Robinson-Garcia, R. Costas, K. Isett, J. Melkers and D. Hicks	2017	The unbearable emptiness of tweeting-About journal articles	PLoS One
H. Rodd and F. Noble	2019	Psychosocial Impacts Relating to Dental Injuries in Childhood: The Bigger Picture	Dent J (Basel)
A. R. Rokn, A. Keshtkar, A. Monzavi, K. Hashemi and T. Bitaraf	2018	Comparing Short Dental Implants to Standard Dental Implants: Protocol for a Systematic Review	JMIR Res Protoc
J. G. Romani, M. R. Coelho, Y. B. Pereira, D. M. Viegas and R. Mexia	2021	Impact of COVID-19 on oral health care professionals	Revista Portuguesa de Estomatologia, Medicina Dentaria e Cirurgia Maxilofacial
A. Romano, F. Fiori, M. Petruzzi, F. Della Vella and R. Serpico	2022	Youtube™ Content Analysis as a Means of Information in Oral Medicine: A Systematic Review of the Literature	International Journal of Environmental Research and Public Health
A. Romano, F. Fiori, M. Petruzzi, F. Della Vella and R. Serpico	2022	Youtube(TM) Content Analysis as a Means of Information in Oral Medicine: A Systematic Review of the Literature	Int J Environ Res Public Health
A. Romano, F. Fiori, M. Petruzzi, F. Della Vella and R. Serpico	2022	Youtube™ Content Analysis as a Means of Information in Oral Medicine: A Systematic Review of the Literature	International Journal of Environmental Research and Public Health
A. Romano, F. Fiori, M. Petruzzi, F. Della Vella and R. Serpico	2022	Youtube™ Content Analysis as a Means of Information in Oral Medicine: A Systematic Review of the Literature	International Journal of Environmental Research and Public Health
H. E. Rosenthal, R. Milanaik, S. Mehta, N. Chow, M. O'Connor, C. Hatef and R. Behnam	2022	Beware the Bubble Tea: Examining the Dangers of Bubble Tea Consumption for Kids	Pediatrics
M. T. Rosso and A. Sharma	2020	Willingness of Adults in the United States to Receive HIV Testing in Dental Care Settings: Cross-Sectional Web-Based Study	JMIR Public Health Surveill
P. Rouxel, G. Tsakos, P. Demakakos, P. Zaninotto and R. G. Watt	2015	Social capital and oral health among adults 50 years and older: Results from the English longitudinal study of ageing	Psychosomatic Medicine
P. Rouxel, G. Tsakos, P. Demakakos, P. Zaninotto and R. G. Watt	2015	Social Capital and Oral Health Among Adults 50 Years and Older: Results From the English Longitudinal Study of Ageing	Psychosom Med
S. Rudnik Schoeneborn	2022	What Do We Need to Know When Our NMD Patients Get Pregnant?	Journal of Neuromuscular Diseases
M. Ruiz, F. Kabani and J. Cotter	2022	A review of the effects of oral health media hype on clients’ perception of treatment	Canadian Journal of Dental Hygiene
M. Ruiz, F. Kabani and J. Cotter	2022	A review of the effects of oral health media hype on clients’ perception of treatment	Canadian Journal of Dental Hygiene
J. A. Ruiz-Roca, A. Martínez-Izquierdo, D. Mengual-Pujante, E. P. López and P. López-Jornet	2020	Is YouTube a useful tool for oral care in patients with Parkinson's disease?	Spec Care Dentist
T. V. Rukavina, L. M. Poplasen, M. Majer, M. Marelic and J. Viskic	2021	An assessment of professionalism between medical and dental students' and faculty facebook profiles	Acta stomatologica Croatica
T. V. Rukavina, L. M. Poplašen, M. Majer, M. Marelić and J. Viskić	2021	An assessment of professionalism between medical and dental students' and faculty facebook profiles	Acta Stomatologica Croatica
T. V. Rukavina, L. M. Poplašen, M. Majer, D. Relić, J. Viskić and M. Marelić	2022	Defining Potentially Unprofessional Behavior on Social Media for Health Care Professionals: Mixed Methods Study	JMIR Medical Education
A. Rung, M. Hood and R. George	2021	A novel scale to measure students' perceptions of exemplars in a dental school	Eur J Dent Educ
A. Rung, M. Hood and R. George	2022	A novel scale to measure students' perceptions of exemplars in a dental school	European journal of dental education : official journal of the Association for Dental Education in Europe
A. Rung, M. Hood and R. George	2022	A novel scale to measure students' perceptions of exemplars in a dental school	Eur J Dent Educ
A. Rung, M. Hood and R. George	2022	A novel scale to measure students’ perceptions of exemplars in a dental school	European Journal of Dental Education
A. Rung, F. Warnke and N. Mattheos	2014	Investigating the use of smartphones for learning purposes by Australian dental students	JMIR Mhealth Uhealth
R. Ruparelia, M. G. D. Kelleher and L. S. Dhanda	2022	Darwinian Dentistry? Social Media, Smartphones and Selfie Sticks	Prim Dent J
R. Ruparelia, M. G. D. Kelleher and L. S. Dhanda	2022	Darwinian Dentistry? Social Media, Smartphones and Selfie Sticks	Primary dental journal
R. Ruparelia, M. G. D. Kelleher and L. S. Dhanda	2022	Darwinian Dentistry? Social Media, Smartphones and Selfie Sticks	Primary dental journal
M. M. Rusgis, J. E. Bays, R. M. Abt and M. L. Sperry	2022	Impact of COVID-19 health information sources on student vaccine hesitancy	Currents in Pharmacy Teaching and Learning
M. Rzewuska, T. Lamont, K. Banister, K. Gillies, B. Goulao, L. Locock, G. Nevin, J. E. Clarkson and C. R. Ramsay	2021	Twitter communication of the UK public on dental health and care during a COVID lockdown: "My kingdom for a dentist"	Community Dent Health
S. Saadat, N. Longridge, R. Shaw, A. Walker and C. McCarthy	2022	Oral cancer awareness and education within the pharmacy profession	J Oncol Pharm Pract
S. Saadat, N. Longridge, R. Shaw, A. Walker and C. McCarthy	2022	Oral cancer awareness and education within the pharmacy profession	Journal of Oncology Pharmacy Practice
S. Saadat, N. Longridge, R. Shaw, A. Walker and C. McCarthy	2022	Oral cancer awareness and education within the pharmacy profession	Journal of Oncology Pharmacy Practice
S. Saadat, N. Longridge, R. Shaw, A. Walker and C. McCarthy	2023	Oral cancer awareness and education within the pharmacy profession	J Oncol Pharm Pract
S. Saadat, N. Longridge, R. Shaw, A. Walker and C. McCarthy	2023	Oral cancer awareness and education within the pharmacy profession	Journal of Oncology Pharmacy Practice
R. A. Saadeh, N. A. Saadeh and M. A. de la Torre	2020	Determining the usage of social media for medical information by the medical and dental students in northern Jordan	Journal of Taibah University Medical Sciences
R. A. Saadeh, N. A. Saadeh and M. A. de la Torre	2020	Determining the usage of social media for medical information by the medical and dental students in northern Jordan	J Taibah Univ Med Sci
S. Saccomanno, S. Saran, E. Guercio, R. F. Mastrapasqua, A. Pirino and F. Scoppa	2022	The Influence of the COVID-19 Pandemic on Orthodontic Treatments: A Survey Analysis	Dent J (Basel)
S. Saccomanno, S. Saran, E. Guercio, R. F. Mastrapasqua, A. Pirino and F. Scoppa	2022	The Influence of the COVID-19 Pandemic on Orthodontic Treatments: A Survey Analysis	Dentistry Journal
S. Saccomanno, S. Saran, E. Guercio, R. F. Mastrapasqua, A. Pirino and F. Scoppa	2022	The Influence of the COVID-19 Pandemic on Orthodontic Treatments: A Survey Analysis	Dentistry Journal
M. Saccucci, G. Zumbo, P. Mercuri, N. Pranno, S. Sotero, F. Zara and I. Vozza	2022	Musculoskeletal disorders related to dental hygienist profession	International journal of dental hygiene
M. Saccucci, G. Zumbo, P. Mercuri, N. Pranno, S. Sotero, F. Zara and I. Vozza	2022	Musculoskeletal disorders related to dental hygienist profession	Int J Dent Hyg
M. Saccucci, G. Zumbo, P. Mercuri, N. Pranno, S. Sotero, F. Zara and I. Vozza	2022	Musculoskeletal disorders related to dental hygienist profession	International Journal of Dental Hygiene
M. Sadeghipour, M. H. Khoshnevisan, A. Jafari and S. P. Shariatpanahi	2017	Friendship Network and Dental Brushing Behavior among Middle School Students: An Agent Based Modeling Approach	PLoS One
A. H. Said, F. N. Mohd, M. Z. Yusof, N. A. N. Mohd Win, A. N. Mazlan and A. S. Shaharudin	2022	Prevalence of smartphone addiction and its associated factors among pre-clinical medical and dental students in a public university in Malaysia	Malays Fam Physician
I. Sajjad, Y. A. L. I. Abidi, N. Baig, H. Akhlak, M. M. Lone and J. Ahned	2021	Awareness and Perception of Dentists Regarding Role and Future of Artificial Intelligence in Dentistry	Pakistan Journal of Medical and Health Sciences
M. Salam and G. Honein-AbouHaidar	2023	Determinants of influenza and COVID-19 vaccine intent or uptake in Lebanon: a scoping review of the literature	BMC Infect Dis
M. Saleh, T. Owaidah, A. Aljefri, H. Alzahrani, S. Parween, R. Barmada, M. Zulfiqar, S. Jose and V. Mohammed	2017	Positive impact of social media as a support group for females with Glanzmann Thrombasthenia in saudi Arabia-A mother's initiative	Research and Practice in Thrombosis and Haemostasis
M. A. Salem Abuelqomsan	2021	Perception of single-visit root canal treatment-a cross-sectional survey	European Journal of Molecular and Clinical Medicine
N. A. Salim, F. Jubair, Y. M. Hassona, S. Izriqi and D. Al-Fuqaha'a	2021	Esthetic Dentistry on Twitter: Benefits and Dangers	International Journal of Dentistry
N. A. Salim, F. Jubair, Y. M. Hassona, S. Izriqi and D. Al-Fuqaha'a	2021	Esthetic Dentistry on Twitter: Benefits and Dangers	Int J Dent
J. Salinas, C. Muñoz, A. Albagli and F. Vio	2013	Information and communication technologies in health promotion education for primary health care salinas j, muñoz c, albagli a, vio f. institute of nutrition and food technology inta university of chile, santiago, chile	Annals of Nutrition and Metabolism
M. Sallam, K. Al-Mahzoum, H. Eid, A. M. Assaf, M. Abdaljaleel, M. Al-Abbadi and A. Mahafzah	2021	Attitude towards hpv vaccination and the intention to get vaccinated among female university students in health schools in jordan	Vaccines
M. Sallam, K. Al-Mahzoum, H. Eid, A. M. Assaf, M. Abdaljaleel, M. Al-Abbadi and A. Mahafzah	2021	Attitude towards HPV Vaccination and the Intention to Get Vaccinated among Female University Students in Health Schools in Jordan	Vaccines (Basel)
M. Sallam, D. Dababseh, A. Yaseen, A. Al-Haidar, H. Ettarras, D. Jaafreh, H. Hasan, K. Al-Salahat, E. Al-Fraihat, Y. Hassona, G. Ö. Şahin and A. Mahafzah	2022	Lack of knowledge regarding HPV and its relation to oropharyngeal cancer among medical students	Cancer Reports
R. E. Salzman, S. Yoon, E. Mandela, B. Nyirinkwaya and V. Meeks	2016	Developing an oral health education work plan utilizing a non-dental professional workforce in resource challenged communities in Rwanda: University of Maryland Baltimore global health interprofessional program experiences	Annals of Global Health
A. S. Saman, A. Almeida, L. Martins and S. Felix	2019	Prevalence and characterization of Orofacial pain as first appointment complaint-a preliminary study	Annals of Medicine
P. Samani, M. Dungarwalla and E. Bailey	2020	#Wisdomteeth: an analysis of 100 social media posts and a survey on patient perception	Br Dent J
M. Saminsky, G. Slutzkey, P. Winkler, I. Elez and P. Eickholz	2022	Common practices of dental implants maintenance among dental hygiene professionals in Israel (IL) and Germany (GE) - a questionnaire study	Journal of Clinical Periodontology
M. Samman and L. Bahanan	2023	The Perception and Usage of Fake Braces: Twitter Content Analysis	Open Dentistry Journal
S. R. Samuel, V. K. Narayan, J. Vidhyadharan, M. G. Mathew and S. K. Akula	2021	Dentists in India feel hopeless as a fulltime academician: A national survey	Indian J Dent Res
B. M. Santiago, A. M. Valença and M. V. Vettore	2014	The relationship between neighborhood empowerment and dental caries experience: a multilevel study in adolescents and adults	Rev Bras Epidemiol
I. G. Santos, V. G. C. Souza, G. T. V. Da Silva, A. H. De Toledo Lourenço, L. A. C. Laxe and A. C. M. Apolônio	2021	Biosafety in dental practices versus COVID-19 outbreak	Pesquisa Brasileira em Odontopediatria e Clinica Integrada
J. B. Santos, L. C. Pereira, J. G. Neves, M. M. Pithon and M. Santamaria	2021	Can text messages encourage flossing among orthodontic patients?	Angle orthodontist
P. S. Santos, L. P. do Nascimento, L. B. Martorell, R. B. de Carvalho and M. Finkler	2021	Dental education and undue exposure of patients' image in social media: A literature review	Eur J Dent Educ
M. Saqr, J. Nouri, H. Vartiainen and J. Malmberg	2020	What makes an online problem-based group successful? A learning analytics study using social network analysis	BMC Med Educ
M. C. Šarac, S. A. Milošević and M. Jakovac	2022	PERCEPTION of DENTOFACIAL ASYMMETRIES in DENTAL PROFESSIONALS, STUDENTS, and LAYPEOPLE	Anticancer Research
R. Sari, N. R. A. S. Aji, C. F. J. Seong, T. Y. Amany and R. S. Dewi	2023	Betel Quid and Oral Phenomenon: Current Review	Current Oral Health Reports
F. Sarkarat, A. Tootoonchian, M. Hosseinpour, M. Moghadasi and V. Rakhshan	2020	Knowledge of iranian dentists, dental specialists, and dental students towards covid-19: A preliminary survey of 778 subjects	Shiraz E Medical Journal
R. Sarkis-Onofre, C. Girotto and B. A. Agostini	2023	Exploring the use of preprints in dentistry	J Dent
U. Sarwar, S. Iqbal, R. Arshad, A. U. Afridi, S. Rashid and Zaib	2022	Level of satisfaction in online teaching programs among medical teachers/supervisors during COVID-19 pandemic	Journal of Pakistan Association of Dermatologists
U. Sarwar, S. Iqbal, R. Arshad, A. U. Afridi, S. Rashid and Zaib	2022	Level of satisfaction in online teaching programs among medical teachers/supervisors during COVID-19 pandemic	Journal of Pakistan Association of Dermatologists
S. N. D. Sarwer-Foner, J. C. Barasuol and R. S. Vieira	2021	Impact of social media on the oral hygiene habits of children and adolescents: a randomized controlled clinical trial	Gen Dent
S. N. D. Sarwer-Foner, J. C. Barasuol and R. S. Vieira	2021	Impact of social media on the oral hygiene habits of children and adolescents: a randomized controlled clinical trial	General dentistry
K. Saxena and S. Gunjal	2021	Influence of WhatsApp and electronic mail reminders on oral hygiene compliance of orthodontic patients using planimetry : A randomized clinical trial	J Orofac Orthop
K. Saxena and S. Gunjal	2022	Influence of WhatsApp and electronic mail reminders on oral hygiene compliance of orthodontic patients using planimetry : A randomized clinical trial	J Orofac Orthop
K. Saxena and S. Gunjal	2022	Influence of WhatsApp and electronic mail reminders on oral hygiene compliance of orthodontic patients using planimetry: A randomized clinical trial	Journal of Orofacial Orthopedics
K. Saxena and S. Gunjal	2022	Influence of WhatsApp and electronic mail reminders on oral hygiene compliance of orthodontic patients using planimetry: A randomized clinical trial	Journal of Orofacial Orthopedics
K. Saxena and S. Gunjal	2022	Influence of WhatsApp and electronic mail reminders on oral hygiene compliance of orthodontic patients using planimetry : a randomized clinical trial	Fortschritte der Kieferorthopadie [Journal of orofacial orthopedics]
M. Saxena, N. K. Patil, M. Sareen, M. Meena, N. Tyagi and M. Tak	2022	A study to access the prevalence and drivers of COVID-19 vaccine hesitancy in Indian population including health care professional and dental students - A cross-sectional survey	Journal of Indian Academy of Oral Medicine and Radiology
P. Saxena, S. K. Gupta, D. Mehrotra, S. Kamthan, H. Sabir, P. Katiyar and S. V. Sai Prasad	2018	Assessment of digital literacy and use of smart phones among Central Indian dental students	J Oral Biol Craniofac Res
S. Šcépanović, L. M. Aiello, D. Barrett and D. Quercia	2022	Epidemic dreams: Dreaming about health during the COVID-19 pandemic	Royal Society Open Science
J. Scheerman, A. Pakpour and K. Hamilton	2018	A social media-based program improved oral health among Iranian adolescents	Journal of dental research
J. F. M. Scheerman, K. Hamilton, M. O. Sharif, U. Lindmark and A. H. Pakpour	2020	A theory-based intervention delivered by an online social media platform to promote oral health among Iranian adolescents: a cluster randomized controlled trial	Psychol Health
J. F. M. Scheerman, K. Hamilton, M. O. Sharif, U. Lindmark and A. H. Pakpour	2020	A theory-based intervention delivered by an online social media platform to promote oral health among Iranian adolescents: a cluster randomized controlled trial	Psychology & health
M. J. Schlichte, C. Karimkhani, T. Jones, R. Trikha and R. P. Dellavalle	2015	Patient use of social media to evaluate cosmetic treatments and procedures	Dermatol Online J
P. Schluter, M. Lee, G. Hamilton, G. Coe, H. Messer-Perkins and B. Smith	2015	Keep on brushing: a longitudinal study of motivational text messaging in young adults aged 18-24 years receiving Work and Income Support	J Public Health Dent
P. Schmidt	2013	Digital learning programs - competition for the classical microscope?	GMS Z Med Ausbild
J. R. Schubart, E. Schaefer, P. Janicki, S. D. Adhikary, A. Schilling, A. J. Hakim, R. Bascom, C. A. Francomano and S. R. Raj	2019	Resistance to local anesthesia in people with the Ehlers-Danlos Syndromes presenting for dental surgery	J Dent Anesth Pain Med
F. Schwendicke, U. Blunck, S. Paris and G. Göstemeyer	2015	Choice of comparator in restorative trials: A network analysis	Dent Mater
F. Schwendicke, N. Innes, C. Levey, T. Lamont and G. Göstemeyer	2017	Comparator choice in cariology trials limits conclusions on the comparative effectiveness of caries interventions	J Clin Epidemiol
B. L. Scott, M. C. Pasquini, B. Logan, J. Wu, S. Devine, D. L. Porter, R. T. Maziarz, E. Warlick, H. F. Fernandez, E. P. Alyea and et al.	2015	Results of a phase III randomized, multi-center study of allogeneic stem cell transplantation after high versus reduced intensity conditioning in patients with myelodysplastic syndrome (MDS) or acute myeloid leukemia (AML): blood and marrow transplant clinical trials network (BMT CTN) 0901	Blood
A. C. Scully, A. P. Joshi, J. M. Rector and G. J. Eckert	2021	Willingness and ability of oral health care workers to work during the COVID-19 pandemic	J Am Dent Assoc
N. L. Segal	2020	Remembering John C. Loehlin: 'Our Field Has Lost a Lion'/Twin Research Reviews: Cognitive Skills and Social Mobility, Risk of Arachnoid Hemorrhage, Heritability of Dental Traits, and Twin-to-Twin Transfusion Syndrome/Media Reports: Identical Twins With Different Health Histories, Twins Born 97 Days Apart, Retiring Twin Tennis Players, TikTok Twins and Twin Reality Stars	Twin Res Hum Genet
L. B. Seifert, P. Becker, A. Pabst, A. K. Sander, J. Schneider, L. Schorn, A. Zeller, J. Hoffmann and D. G. E. Thiem	2023	#OMFSurgery: analyzing the use of social media applications in oral and maxillofacial surgery resident training	BMC Oral Health
S. Selvapriya, R. Gayatri Devi and S. Gheena	2020	Knowledge of wearing normal mask and respiratory mask during COVID-19	International Journal of Pharmaceutical Research
K. Senevirathna, K. Hettiarachchi, S. Warnakulasuriya and R. Jayasinghe	2022	TikTok - Potential Impact on the Use of Smokeless Tobacco and Betel Quid by Young People	Asian Pac J Cancer Prev
K. Senevirathna, K. Hettiarachchi, S. Warnakulasuriya and R. Jayasinghe	2022	TikTok - Potential Impact on the Use of Smokeless Tobacco and Betel Quid by Young People	Asian Pacific journal of cancer prevention : APJCP
K. Senevirathna, K. Hettiarachchi, S. Warnakulasuriya and R. Jayasinghe	2022	TikTok - Potential Impact on the Use of Smokeless Tobacco and Betel Quid by Young People	Asian Pacific journal of cancer prevention : APJCP
V. Senthil and D. Ganapathy	2020	Knowledge, awareness, and practice of road traffic safety among the dental students	Drug Invention Today
C. W. Seo, A. R. Cho, J. C. Park, H. Y. Cho and S. Kim	2018	Dental students' learning attitudes and perceptions of YouTube as a lecture video hosting platform in a flipped classroom in Korea	J Educ Eval Health Prof
N. Sethi, J. Lettelleir and K. A. Mays	2023	Incorporation of podcast as an adjunctive study material for national board examination: A preliminary study	J Dent Educ
B. Seymour, R. Getman, J. Wihbey and D. Weinberger	2015	The social side of health information: A new age of communication strategy	Annals of Global Health
B. Seymour, H. Yang, R. Getman, J. Barrow and E. Kalenderian	2016	Patient-Centered Communication: Exploring the Dentist's Role in the Era of e-Patients and Health 2.0	J Dent Educ
Y. L. Sezici, M. Gediz and F. Dindaroğlu	2022	Is YouTube an adequate patient resource about orthodontic retention? A cross-sectional analysis of content and quality	Am J Orthod Dentofacial Orthop
Y. L. Sezici, M. Gediz and F. Dindaroğlu	2022	Is YouTube an adequate patient resource about orthodontic retention? A cross-sectional analysis of content and quality	American Journal of Orthodontics and Dentofacial Orthopedics
O. O. Shaalan	2020	Evaluation of Matrix Band Systems for Posterior Proximal Restorations among Egyptian Dentists: A Cross-Sectional Survey	Acta Stomatologica Croatica
O. O. Shaalan	2020	Evaluation of Matrix Band Systems for Posterior Proximal Restorations among Egyptian Dentists: A Cross-Sectional Survey	Acta Stomatol Croat
M. Shacham, L. Greenblatt-Kimron, G. Humphris, M. Ben-Ezra and E. Mijiritsky	2022	Psychometric Properties of the Hebrew Modified Dental Anxiety Scale in Adult Israeli Population	Int J Environ Res Public Health
M. Shacham, L. Greenblatt-Kimron, G. Humphris, M. Ben-Ezra and E. Mijiritsky	2022	Psychometric Properties of the Hebrew Modified Dental Anxiety Scale in Adult Israeli Population	International Journal of Environmental Research and Public Health
M. Shacham, L. Greenblatt-Kimron, G. Humphris, M. Ben-Ezra and E. Mijiritsky	2022	Psychometric Properties of the Hebrew Modified Dental Anxiety Scale in Adult Israeli Population	International Journal of Environmental Research and Public Health
O. E. Shahawy, R. A. Maher, S. A. Jundi, I. Hussein, H. J. Tong, N. Srinivasan, M. Duggal and H. Nazzal	2023	The use of aesthetic paediatric full coverage restorations among paediatric dental practitioners: an international survey	J Clin Pediatr Dent
S. Y. Shahin, A. S. Bugshan, K. S. Almulhim, M. S. AlSharief, Y. A. Al-Dulaijan, I. Siddiqui and F. D. Al-Qarni	2020	Knowledge of dentists, dental auxiliaries, and students regarding the COVID-19 pandemic in Saudi Arabia: a cross-sectional survey	BMC Oral Health
E. Shamsoddin	2022	Dental floss as an adjuvant of the toothbrush helps gingival health	Evidence-based dentistry
E. Shamsoddin	2022	Dental floss as an adjuvant of the toothbrush helps gingival health	Evid Based Dent
E. Shamsoddin	2022	Dental floss as an adjuvant of the toothbrush helps gingival health	Evidence-Based Dentistry
E. Shamsoddin	2022	Dental floss as an adjuvant of the toothbrush helps gingival health	Evidence-Based Dentistry
E. Shamsoddin	2022	Dental floss as an adjuvant of the toothbrush helps gingival health	Evidence-based dentistry
D. Shanahan and C. M. Healy	2018	Oral Cancer Awareness of Non-Consultant Hospital Doctors in Irish Hospitals	Ir Med J
R. B. Sharanesha, A. M. Alkhaldi, A. G. Alshehri, M. A. Alanazi, T. M. Al-Shammri and F. M. Alanazi	2022	Knowledge and perception of e-Cigarettes among dental students in Riyadh Region Saudi Arabia	Journal of Pharmacy and Bioallied Sciences
S. Sharif, S. Fergus, A. Guirguis, N. Smeeton and F. Schifano	2022	Assessing prevalence, knowledge and use of cognitive enhancers among university students in the United Arab Emirates: A quantitative study	PLoS One
S. Sharif, S. Fergus, A. Guirguis, N. Smeeton and F. Schifano	2022	Assessing prevalence, knowledge and use of cognitive enhancers among university students in the United Arab Emirates: A quantitative study	PLoS ONE
N. Sharifian, C. Bedos, J. Wootton, I. J. El-Murr, A. Charbonneau and E. Emami	2015	DENTAL STUDENTS' PERSPECTIVES ON RURAL DENTAL PRACTICE: A QUALITATIVE STUDY	J Can Dent Assoc
R. Sharka, J. S. Diego, M. Nasseripour and A. Banerjee	2022	Digital and social media risks: perspectives on dental education and the profession	British dental journal
R. Sharka, J. S. Diego, M. Nasseripour and A. Banerjee	2022	Digital and social media risks: perspectives on dental education and the profession	Br Dent J
R. Sharka, J. S. Diego, M. Nasseripour and A. Banerjee	2022	Digital and social media risks: perspectives on dental education and the profession	British Dental Journal
R. Sharka, J. San Diego, M. Nasseripour and A. Banerjee	2022	Factor analysis of risk perceptions of using digital and social media in dental education and profession	Journal of dental education
R. Sharka, J. San Diego, M. Nasseripour and A. Banerjee	2022	Factor analysis of risk perceptions of using digital and social media in dental education and profession	J Dent Educ
R. Sharka, J. San Diego, M. Nasseripour and A. Banerjee	2022	Factor analysis of risk perceptions of using digital and social media in dental education and profession	Journal of Dental Education
R. Sharka, J. San Diego, M. Nasseripour and A. Banerjee	2023	Factor analysis of risk perceptions of using digital and social media in dental education and profession	J Dent Educ
R. Sharka, J. P. San Diego, M. Nasseripour and A. Banerjee	2021	Identifying Risk Factors Affecting the Usage of Digital and Social Media: A Preliminary Qualitative Study in the Dental Profession and Dental Education	Dent J (Basel)
S. Sharma, V. Mohanty, A. Y. Balappanavar, P. Chahar and K. Rijhwani	2022	Role of Digital Media in Promoting Oral Health: A Systematic Review	Cureus
A. Sharrak, L. H. Roberts, A. Vollstedt, M. Fischer and E. Han	2021	Parental leave satisfaction in physicians compared to non-physicians	Neurourology and Urodynamics
R. S. A. Shinkai, J. D. C. Schmitt, K. K. Y. Pereira and A. R. C. Morosolli	2022	Student training for health communication in social media	J Dent Educ
R. S. A. Shinkai, J. D. C. Schmitt, K. K. Y. Pereira and A. R. C. Morosolli	2022	Student training for health communication in social media	J Dent Educ
R. S. A. Shinkai, J. D. C. Schmitt, K. K. Y. Pereira and A. R. C. Morosolli	2022	Student training for health communication in social media	Journal of Dental Education
R. S. A. Shinkai, J. D. C. Schmitt, K. K. Y. Pereira and A. R. C. Morosolli	2022	Student training for health communication in social media	Journal of Dental Education
E. Shmarina, D. Ericson, S. Åkerman and B. Axtelius	2021	Exploring salutogenic factors supporting oral health in the elderly	Acta Odontol Scand
E. Shmarina, D. Ericson, S. Åkerman and B. Axtelius	2021	Salutogenic factors for oral health among older people: an integrative review connecting the theoretical frameworks of Antonovsky and Lalonde	Acta Odontol Scand
E. Shmarina, D. Ericson, S. Åkerman and B. Axtelius	2022	Exploring salutogenic factors supporting oral health in the elderly	Acta odontologica Scandinavica
E. Shmarina, D. Ericson, S. Åkerman and B. Axtelius	2022	Exploring salutogenic factors supporting oral health in the elderly	Acta Odontol Scand
E. Shmarina, D. Ericson, S. Åkerman and B. Axtelius	2022	Exploring salutogenic factors supporting oral health in the elderly	Acta Odontologica Scandinavica
S. Shu and B. K. P. Woo	2020	Digital Media as a Proponent for Healthy Aging in the Older Chinese American Population: Longitudinal Analysis	JMIR Aging
L. Shutler, J. Perrone, I. Portelli, L. S. Nelson and C. R. Blachford	2013	Prescription opioids in the twittersphere: A contextual analysis of tweets about prescription drugs	Annals of Emergency Medicine
J. Shuttleworth and W. Smith	2016	NHS dentistry: The social media challenge	Br Dent J
N. Sibai, R. Alfadhel, L. Alsaleh, S. B. Durayhim, H. Almthen and L. Alsewailem	2023	Knowledge and Clinical Practice of Restoration Repair among Dental Undergraduate Students in the Kingdom of Saudi Arabia	Open Dentistry Journal
M. Sidabutar, A. S. Widyarman and F. D. Simamora	2023	Public Response to an Oral Health Promotion Disseminated Via YouTube during the COVID-19 Pandemic: A Study in an Indonesian Population	Journal of International Dental and Medical Research
N. Siddiqui, M. Chia and M. O. Sharif	2022	Social media and orthodontics: Are our patients scrolling?	Journal of Orthodontics
P. G. B. Silva, C. C. Dias, L. C. Machado, A. Carlos, T. S. Dantas, J. Ximenes, R. Sousa and F. B. Sousa	2021	Distance education in dentistry in Brazil: a critical STROBE-based analysis	Braz Oral Res
Silvalena and R. A. Syakurah	2022	Healthcare providers’ utilization and perception on telemedicine: urgency amidst COVID-19 pandemic	International Journal of Public Health Science
S. Simhadri, S. Yalamanchi, S. Stone and M. Srinivasan	2023	Perceptions on Oral Ulcers From Facebook Page Categories: Observational Study	JMIR Form Res
C. B. Simone, D. L. Smallidge, L. Libby and J. Vineyard	2022	Experiences, Knowledge and Perceptions of Dental Hygienists, in the Treatment of Patients with Post-Traumatic Stress Disorder	Journal of dental hygiene : JDH
C. B. Simone, D. L. Smallidge, L. Libby and J. Vineyard	2022	Experiences, Knowledge and Perceptions of Dental Hygienists, in the Treatment of Patients with Post-Traumatic Stress Disorder	Journal of dental hygiene : JDH
D. Simons, N. Pearson and Z. Movasaghi	2012	Developing dental services for homeless people in East London	Br Dent J
A. H. M. Simplício	2019	Social media and Dentistry: ethical and legal aspects	Dental Press J Orthod
S. Simpson, C. K. Wallace and C. R. Vernazza	2022	Paediatric dentistry provision in the North East of England: workforce confidence and attitudes	Br Dent J
S. Simpson, C. K. Wallace and C. R. Vernazza	2022	Paediatric dentistry provision in the North East of England: workforce confidence and attitudes	British Dental Journal
S. Simpson, C. K. Wallace and C. R. Vernazza	2022	Paediatric dentistry provision in the North East of England: workforce confidence and attitudes	British Dental Journal
H. Simsek, S. K. Buyuk and E. Cetinkaya	2020	YouTube™ as a source of information on oral habits	J Indian Soc Pedod Prev Dent
H. Simsek, S. K. Buyuk, E. Cetinkaya, M. Tural and M. S. Koseoglu	2020	How I whiten my teeth: YouTube™ as a patient information resource for teeth whitening	BMC Oral Health
M. Sin, S. Butt and S. K. Barber	2021	Assessing dentist and dental student knowledge of and attitudes towards shared decision-making in the United Kingdom	Eur J Dent Educ
N. Singh, A. Pandey, A. P. Tikku, P. Verma and B. P. Singh	2023	Attitude, perception and barriers of dental professionals towards artificial intelligence	J Oral Biol Craniofac Res
N. Singh, A. Pandey, A. P. Tikku, P. Verma and B. P. Singh	2023	Attitude, perception and barriers of dental professionals towards artificial intelligence	Journal of Oral Biology and Craniofacial Research
P. Singh, S. Hassan and H. A. Shah	2021	RUNNING A LEADERSHIP SOCIETY DURING THE COVID- 19 PANDEMIC - THE SWITCH TO A VIRTUAL PLATFORM	BMJ Leader
S. Singh, L. Kataria and D. Patel	2018	Internet addiction and substance use: A cross-sectional study	Indian Journal of Psychiatry
B. S. Sinhorelli and S. D. Oliveira	2023	Antimicrobial Prophylaxis in Dentistry: Survey among Dental Surgeons in Porto Alegre, Brazil, and the Metropolitan Region	Am J Trop Med Hyg
A. J. N. Sirur and K. R. Pillai	2019	Factors underlying dental fear: Afresh insight	Indian Journal of Public Health Research and Development
G. Sivaramakrishnan, F. AbdulAmeer, F. Faisal, Z. Mansoor, S. Hasan, S. Ebrahim, L. AlSalihi and M. Alsobaiei	2023	Use of Social Media to View and Post Dentistry-related Information in Bahrain: A Cross-Sectional Study	Healthc Inform Res
G. Sivaramakrishnan, F. Abdulameer, F. Faisal, Z. Mansoor, S. Hasan, S. Ebrahim, L. Alsalihi and M. Alsobaiei	2023	Use of Social Media to View and Post Dentistry-related Information in Bahrain: A Cross-Sectional Study	Healthcare Informatics Research
E. C. Sivrikaya, O. Yilmaz and P. Sivrikaya	2021	Dentist-patient communication on dental anxiety using the social media: A randomized controlled trial	Scand J Psychol
E. C. Sivrikaya, O. Yilmaz and P. Sivrikaya	2021	Dentist-patient communication on dental anxiety using the social media: a randomized controlled trial	Scandinavian journal of psychology
E. C. Sivrikaya, O. Yilmaz and P. Sivrikaya	2021	Dentist-patient communication on dental anxiety using the social media: a randomized controlled trial	Scandinavian journal of psychology
J. Skinner, Y. Dimitropoulos, R. Moir, G. Johnson, D. McCowen, B. Rambaldini, A. Yaacoub and K. Gwynne	2021	A graduate oral health therapist program to support dental service delivery and oral health promotion in Aboriginal communities in New South Wales, Australia	Rural Remote Health
J. Skvoretz, K. Dyer, E. Daley, R. Debate, C. Vamos, N. Kline and E. Thompson	2016	Research and Practice Communications Between Oral Health Providers and Prenatal Health Providers: A Bibliometric Analysis	Matern Child Health J
V. V. Smirnov, O. A. Tashirova and M. R. Khaitov	2013	Comparative pharmacokinetics and bioequivalence of two imatinib formulations as film-coated tablets, 400 mg	Pharmaceutical chemistry journal
R. S. D. Smyth, M. Amlani, A. Fulton and M. O. Sharif	2020	The availability and characteristics of patient-focused YouTube videos related to oral hygiene instruction	Br Dent J
J. Snyder, M. Zenone, V. Crooks and N. Schuurman	2020	What Medical Crowdfunding Campaigns Can Tell Us About Local Health System Gaps and Deficiencies: Exploratory Analysis of British Columbia, Canada	J Med Internet Res
L. Snyman and J. H. Visser	2014	The adoption of social media and social media marketing by dentists in South Africa	Sadj
M. Sobol, A. Senejko, A. Blachnio and J. Chwaszcz	2022	Dental Anxiety as a Risk Factor for Facebook Intrusion	Community dental health
M. Sobol, A. Senejko, A. Blachnio and J. Chwaszcz	2022	Dental anxiety as a risk factor for Facebook intrusion and substance abuse	Journal of Behavioral Addictions
M. Sobol, A. Senejko, A. Blachnio and J. Chwaszcz	2022	Dental Anxiety as a Risk Factor for Facebook Intrusion	Community Dent Health
M. Sobol, A. Senejko, A. Blachnio and J. Chwaszcz	2022	Dental Anxiety as a Risk Factor for Facebook Intrusion	Community Dental Health
E. Soltanimehr, E. Bahrampour and Z. Yousefvand	2019	Efficacy of diode and CO2 lasers along with calcium and fluoride-containing compounds for the remineralization of primary teeth	BMC oral health
M. Song, J. A. O'Donnell, T. Bekhuis and H. Spallek	2013	Are dentists interested in the oral-systemic disease connection? A qualitative study of an online community of 450 practitioners	BMC Oral Health
F. B. Souza, J. W. Kim, E. J. Amorim Carvalho, S. R. Jamelli and M. M. Dantas Cabral Melo	2019	Social media for teaching infection prevention and control in dentistry: Survey of students perception and comparative study of academic performance	Journal of Clinical and Diagnostic Research
H. Spallek, S. P. Turner, E. Donate-Bartfield, D. Chambers, M. McAndrew, P. Zarkowski and N. Karimbux	2015	Social Media in the Dental School Environment, Part B: Curricular Considerations	J Dent Educ
H. Spallek, S. P. Turner, E. Donate-Bartfield, D. Chambers, M. McAndrew, P. Zarkowski and N. Karimbux	2015	Social Media in the Dental School Environment, Part A: Benefits, Challenges, and Recommendations for Use	J Dent Educ
A. I. Spielman	2020	The College of Dentistry at New York University Brings this Section to Life with "Elixers of the Past"	J Hist Dent
B. Špiljak, A. M. Miličević, L. Šimunović and J. Peršec	2021	Knowledge, awareness and impact of the COVID-19 pandemic on students of biomedical faculties of the University of Zagreb	Acta Stomatologica Croatica
F. Spirito, A. Amato, G. Scelza, M. Pisano, V. C. A. Caponio and S. Martina	2022	Education during the COVID-19 pandemic: the perception of Italian dental and medical students	Minerva Dental and Oral Science
K. Spoyalo, R. J. M. Courtemanche and E. Henkelman	2021	Online Cleft Educational Videos: Parent Preferences	Cleft Palate Craniofac J
J. Stadheim, A. Johns, M. Mitchell, C. J. Smith, B. B. Braden and N. L. Matthews	2022	A qualitative examination of the impact of the COVID-19 pandemic on children and adolescents with autism and their parents	Research in Developmental Disabilities
J. Stadheim, A. Johns, M. Mitchell, C. J. Smith, B. B. Braden and N. L. Matthews	2022	A qualitative examination of the impact of the COVID-19 pandemic on children and adolescents with autism and their parents	Research in Developmental Disabilities
M. Stafford, C. von Wagner, S. Perman, J. Taylor, D. Kuh and J. Sheringham	2018	Social connectedness and engagement in preventive health services: an analysis of data from a prospective cohort study	Lancet Public Health
C. M. Stanford	2022	Legacies and Transitions	International Journal of Oral and Maxillofacial Implants
C. M. Stanford	2022	Legacies and Transitions	International Journal of Oral and Maxillofacial Implants
C. M. Stanford	2022	Legacies and Transitions	International Journal of Oral and Maxillofacial Implants
J. Stanley, N. Ahmed and I. McVicar	2019	#SoMe (Social Media)– BAOMS Needs A YouTube Video Tsar	International Journal of Oral and Maxillofacial Surgery
S. N. Staud and R. C. Kearney	2019	Social Media Use Behaviors and State Dental Licensing Boards	J Dent Hyg
C. D. Stein, E. S. Eisenberg, J. A. O'Donnell and H. Spallek	2014	What dental educators need to understand about emerging technologies to incorporate them effectively into the educational process	J Dent Educ
V. Stepanic, M. Puljis, I. Alvir, I. Mamic and D. Danolic	2018	Gynecological topics are the most researched health topics on a virtual website	European Journal of Contraception and Reproductive Health Care
C. L. Stevens	2014	Is dental caries neglect?	Br Dent J
N. M. Stock, A. Martindale and C. Cunniffe	2018	#CleftProud: A Content Analysis and Online Survey of 2 Cleft Lip and Palate Facebook Groups	Cleft Palate Craniofac J
N. Subburaman, D. M. Parangimalai, K. Iyer and A. Sukumaran	2021	Effectiveness of social media based oral health promotion programme among 18-20 year old city college students - A comparative study	Indian journal of dental research : official publication of Indian Society for Dental Research
N. Subburaman, D. M. Parangimalai, K. Iyer and A. Sukumaran	2021	Effectiveness of social media based oral health promotion programme among 18-20 year old city college students - A comparative study	Indian journal of dental research
R. Subhan, W. A. Ismail, S. Musharraf, M. Khan, R. Hafeez and M. K. Alam	2021	Teledentistry as a Supportive Tool for Dentists in Pakistan	Biomed Res Int
V. S. Subramanian, V. Ashok and D. Ganapathy	2019	Use of protective eyewear among dentists: A survey	Drug Invention Today
B. Sudha, A. J. Samuel and K. Narkeesh	2018	Feasibility online survey to estimate physical activity level among the students studying professional courses: a cross-sectional online survey	J Exerc Rehabil
Y. Sugawara, H. Narimatsu, A. Tsuya, A. Tanaka and A. Fukao	2016	Medical Institutions and Twitter: A Novel Tool for Public Communication in Japan	JMIR Public Health Surveill
Q. Sun, V. W. Lou, A. Dai, C. To and S. Y. Wong	2019	The Effectiveness of the Young–Old Link and Growth Intergenerational Program in Reducing Age Stereotypes	Research on social work practice
S. Sun, X. Liang, C. Wang, J. Li, J. Ma and K. Wang	2022	The Ideal Nasal Tip Projection and Rotation Angles in Chinese: A Preference Analysis of the General Population	Journal of Craniofacial Surgery
A. Suner, Y. Yilmaz and B. Pişkin	2019	Mobile learning in dentistry: Usage habits, attitudes and perceptions of undergraduate students	PeerJ
A. Suner, Y. Yilmaz and B. Pişkin	2019	Mobile learning in dentistry: usage habits, attitudes and perceptions of undergraduate students	PeerJ
A. P. Susanto, H. Winarto, A. Fahira, H. Abdurrohman, A. P. Muharram, U. R. Widitha, G. E. Warman Efirianti, Y. A. Eduard George and K. Tjoa	2022	Building an artificial intelligence-powered medical image recognition smartphone application: What medical practitioners need to know	Informatics in Medicine Unlocked
N. Swailes	2018	Social media for education: A histology quiz tool with global reach	FASEB Journal
M. Świtała, W. Zakrzewski, Z. Rybak, M. Szymonowicz and M. Dobrzyński	2022	The Use of Modern Technologies by Dentists in Poland: Questionnaire among Polish Dentists	Healthcare (Basel)
M. Świtała, W. Zakrzewski, Z. Rybak, M. Szymonowicz and M. Dobrzyński	2022	The Use of Modern Technologies by Dentists in Poland: Questionnaire among Polish Dentists	Healthcare (Switzerland)
Y. Z. Szabo, R. Fernandez-Botran, J. J. Miller, K. B. Lyle and T. L. Newton	2014	Detection and stress reactivity of interleukin-10 in oral fluids	Psychosomatic medicine
A. Tadin, K. Aleric, D. Jerkovic and L. Gavic	2023	Knowledge, Practice and Self-Reported Confidence Level of Croatian Dentists in the Use of Local Anesthesia: A Cross-Sectional Study	Healthcare (Basel)
B. Tahani, I. Asgari, S. Golkar, A. Ghorani, N. Hasan Zadeh Tehrani and F. Arezoo Moghadam	2022	Effectiveness of an integrated model of oral health-promoting schools in improving children's knowledge and the KAP of their parents, Iran	BMC Oral Health
B. Tahani, I. Asgari, S. Golkar, A. Ghorani, N. Hasan Zadeh Tehrani and F. Arezoo Moghadam	2022	Effectiveness of an integrated model of oral health-promoting schools in improving children's knowledge and the KAP of their parents, Iran	BMC Oral Health
S. Takahashi, T. Naganuma, N. Kurita, K. Omae, T. Ohnishi, T. Yoshioka, F. Ito, T. Takeshima, S. Fukuma, S. Hamaguchi and S. Fukuhara	2023	Social Isolation/Loneliness and Tooth Loss in Community-Dwelling Older Adults: The Sukagawa Study	Innov Aging
A. Talib Jiboon, F. Y. Alhamdani and N. Hussein Ali	2023	Radiographic Examination before Dental Extraction from Dentists' Perspective	Int J Dent
A. Talib Jiboon, F. Y. Alhamdani and N. Hussein Ali	2023	Radiographic Examination before Dental Extraction from Dentists' Perspective	International Journal of Dentistry
I. Tamošiūnaitė, A. Vasiliauskas and F. Dindaroğlu	2023	Does YouTube provide adequate information about orthodontic pain?	Angle Orthod
A. M. C. Tâncu, V. L. Purcărea, M. Pantea and M. Imre	2019	Key Factors Correlations in Selecting Dental Services	J Med Life
P. Taneja, P. Kashyap, C. M. Marya, R. Nagpal, S. Kataria, S. Mahapatra and A. Marya	2022	Knowledge, Attitude, Practices, and Preparedness of Dental Professionals in Prescribing Nicotine Replacement Therapy	Biomed Res Int
P. Taneja, P. Kashyap, C. M. Marya, R. Nagpal, S. Kataria, S. Mahapatra and A. Marya	2022	Knowledge, Attitude, Practices, and Preparedness of Dental Professionals in Prescribing Nicotine Replacement Therapy	BioMed Research International
Z. Y. Tao, G. Chu, C. McGrath, F. Hua, Y. Y. Leung, W. F. Yang and Y. X. Su	2020	Nature and Diffusion of COVID-19-related Oral Health Information on Chinese Social Media: Analysis of Tweets on Weibo	J Med Internet Res
Z. Y. Tao and Y. X. Su	2021	Authors' Reply to: Methodological Clarifications and Generalizing From Weibo Data. Comment on "Nature and Diffusion of COVID-19-related Oral Health Information on Chinese Social Media: Analysis of Tweets on Weibo"	J Med Internet Res
N. Taqiyuddin, A. F. Salsabila, D. Rahmadhani, F. I. Chusnurraafi, J. Nabila and A. K. Dwipo	2020	The correlation of sleep patterns toward student academic ability of the pre-clinic students of the oldest faculty of dental medicine in Indonesia	Systematic Reviews in Pharmacy
B. Tarakji, M. Z. Nassani, F. M. Alali, B. A. A, N. R. Alqhtani, A. Bin Nabhan, A. Alenzi and A. Alrafedah	2021	COVID-19-Awareness and Practice of Dentists in Saudi Arabia	Int J Environ Res Public Health
M. Tatullo	2019	Science is not a Social Opinion	Dent J (Basel)
R. W. Taylor, C. A. Conlon, K. L. Beck, P. R. von Hurst, L. A. Te Morenga, L. Daniels, J. J. Haszard, A. M. Meldrum, N. H. McLean, A. M. Cox, L. Tukuafu, M. Casale, K. J. Brown, E. A. Jones, I. Katiforis, M. Rowan, J. McArthur, E. A. Fleming, B. J. Wheeler, L. A. Houghton, A. Diana and A. M. Heath	2021	Nutritional Implications of Baby-Led Weaning and Baby Food Pouches as Novel Methods of Infant Feeding: Protocol for an Observational Study	JMIR Res Protoc
V. Te, P. Ford and L. Schubert	2019	Exploring social media campaigns against sugar-sweetened beverage consumption: A systematic search	Cogent Medicine
J. Teitel, G. Floros and M. Sholzberg	2016	A comprehensive online communication and education strategy for hemophilia treatment centers (HTC)	Haemophilia
M. Ten Eikelder, G. J. van Baaren, K. Oude Rengerink, M. Jozwiak, J. W. de Leeuw, G. Kleiverda, I. Evers, K. de Boer, J. Brons, K. Bloemenkamp and et al.	2018	Comparing induction of labour with oral misoprostol or Foley catheter at term: cost-effectiveness analysis of a randomised controlled multi-centre non-inferiority trial	BJOG
D. Tengilimoglu, N. Sarp, C. E. Yar, M. Bektaş, M. N. Hidir and E. Korkmaz	2017	The consumers' social media use in choosing physicians and hospitals: the case study of the province of Izmir	Int J Health Plann Manage
R. Thillaigovindan, M. A. Eswaran, R. Kesavan, H. Ashi, A. T. Raj and S. Patil	2022	Awareness and Attitude toward the Replacement of Missing Teeth among Patients at a Dental Institute: A Cross-sectional Study	The journal of contemporary dental practice
R. Thillaigovindan, M. A. Eswaran, R. Kesavan, H. Ashi, A. T. Raj and S. Patil	2022	Awareness and Attitude toward the Replacement of Missing Teeth among Patients at a Dental Institute: A Cross-sectional Study	Journal of Contemporary Dental Practice
R. Thillaigovindan, M. A. Eswaran, R. Kesavan, H. Ashi, A. T. Raj and S. Patil	2022	Awareness and Attitude toward the Replacement of Missing Teeth among Patients at a Dental Institute: A Cross-sectional Study	Journal of Contemporary Dental Practice
W. Thompson, L. Teoh, C. Pulcini, S. Sanderson, D. Williams, V. Carter, C. Pitkeathley and T. Walsh	2023	International Consensus on a Dental Antibiotic Stewardship Core Outcome Set	Int Dent J
W. Thompson, L. Teoh, C. Pulcini, S. Sanderson, D. Williams, V. Carter, C. Pitkeathley and T. Walsh	2023	International Consensus on a Dental Antibiotic Stewardship Core Outcome Set	International Dental Journal
B. G. Topal and S. B. Falay	2020	Do the physicians recommend the use of amber jewelry for teething symptoms?	Guncel Pediatri
K. G. Topsakal, G. S. Duran, S. Görgülü and S. Eser Misir	2021	Is YouTube(TM) an adequate source of oral hygiene education for orthodontic patients?	Int J Dent Hyg
K. G. Topsakal, G. S. Duran, S. Görgülü and S. Eser Misir	2022	Is YouTubeTM an adequate source of oral hygiene education for orthodontic patients?	International journal of dental hygiene
K. G. Topsakal, G. S. Duran, S. Görgülü and S. Eser Misir	2022	Is YouTube(TM) an adequate source of oral hygiene education for orthodontic patients?	Int J Dent Hyg
K. G. Topsakal, G. S. Duran, S. Görgülü and S. Eser Misir	2022	Is YouTubeTM an adequate source of oral hygiene education for orthodontic patients?	International Journal of Dental Hygiene
K. G. Topsakal, G. S. Duran, S. Görgülü and S. Eser Misir	2022	Is YouTubeTM an adequate source of oral hygiene education for orthodontic patients?	International Journal of Dental Hygiene
T. Torgerson, A. L. Johnson, C. Cooper, T. Hamilton and M. Vassar	2021	The 'michael douglas effect' in HPV-related head and neck cancer	Otolaryngology - Head and Neck Surgery
A. Toulemonde Deldicque, B. Bertrand, J. F. Tournamille and F. Slimano	2018	Feedback from oncolien® and oncotuto® users after 19 months	European Journal of Oncology Pharmacy
K. N. Tozar and G. Yapıcı Yavuz	2021	Reliability of information on YouTube™ regarding pediatric dental trauma	Dent Traumatol
T. D. Tran, S. Ozeki, T. Mitsuyasu, N. Natsume and D. L. Tran	2019	The survey questionnaire for cleft lip and/or palate (CL/P) at Mandalay University in Myanmar	Congenital Anomalies
J. Tricio, P. Salles, C. Orsini and J. Aravena	2022	Effect of an online module designed to promote first-year dental students' evidence-based study strategies	European journal of dental education : official journal of the Association for Dental Education in Europe
J. Tricio, P. Salles, C. Orsini and J. Aravena	2022	Effect of an online module designed to promote first-year dental students' evidence-based study strategies	Eur J Dent Educ
J. Tricio, P. Salles, C. Orsini and J. Aravena	2022	Effect of an online module designed to promote first-year dental students' evidence-based study strategies	European Journal of Dental Education
J. Tricio, P. Salles, C. Orsini and J. Aravena	2023	Effect of an online module designed to promote first-year dental students' evidence-based study strategies	Eur J Dent Educ
R. Tsai, B. Nguyễn CĐ, Đ. Hồ, Y. H. T. Nguyễn and R. H. Taylor	2020	Using mobile multimedia platforms in teaching dental diagnosis	J Taibah Univ Med Sci
R. Tsai, C. Đ. B. Nguyễn, Đ. S. M. Hồ, Y. H. T. Nguyễn and R. H. Taylor	2020	Using mobile multimedia platforms in teaching dental diagnosis	Journal of Taibah University Medical Sciences
G. Tsakos, W. Sabbah, T. Chandola, T. Newton, I. Kawachi, J. Aida, A. Sheiham, M. G. Marmot and R. G. Watt	2013	Social relationships and oral health among adults aged 60 years or older	Psychosom Med
C. K. Tse, S. M. Bridges, D. P. Srinivasan and B. S. Cheng	2015	Social media in adolescent health literacy education: a pilot study	JMIR Res Protoc
I. Turkyilmaz, N. H. Hariri and L. Jahangiri	2019	Student's Perception of the Impact of E-learning on Dental Education	J Contemp Dent Pract
E. Uma, P. Nieminen, S. A. Mani, J. John, E. Haapanen, M. L. Laitala, O. P. Lappalainen, E. Varghase, A. Arora and K. Kaur	2021	Social Media Usage among Dental Undergraduate Students-A Comparative Study	Healthcare (Basel)
Umin	2014	Effects of a comprehensive intervention program to improve physical function, nutritional status, and oral health in the frail elderly persons: a randomized controlled trial	https://trialsearch.who.int/Trial2.aspx?TrialID=JPRN-UMIN000014705
Umin	2016	Effects of Preventive Long-term Care Projects by community development on incidence rate of long-term care insurance certification at individual and community levels: japan Gerontological Evaluation Study project's Community Intervention Trial (JAGES COMMIT)	https://trialsearch.who.int/Trial2.aspx?TrialID=JPRN-UMIN000024863
Umin	2019	Study on effectiveness of multiple education / practice programs for community-dwelling older adults	https://trialsearch.who.int/Trial2.aspx?TrialID=JPRN-UMIN000037384
M. Upadhyay and S. A. Arqub	2022	Biomechanics of clear aligners: hidden truths & first principles	J World Fed Orthod
M. Upadhyay and S. A. Arqub	2022	Biomechanics of clear aligners: hidden truths &amp; first principles	Journal of the World Federation of Orthodontists
M. Upadhyay and S. A. Arqub	2022	Biomechanics of clear aligners: hidden truths &amp; first principles	Journal of the World Federation of Orthodontists
I. Uzel, B. Ghabchi, A. Akalin and E. Eden	2023	YouTube as an information source in paediatric dentistry education: Reliability and quality analysis	PLoS ONE
İ. Uzel, B. Ghabchi, A. Akalın and E. Eden	2023	YouTube as an information source in paediatric dentistry education: Reliability and quality analysis	PLoS One
S. Vaidya, J. Rajkarnikar, S. B. Rana, A. Bhochhibhoya and A. Khapung	2021	Current trends in dental implant practice among dentists in Nepal	Journal of Nepalese Prosthodontic Society
D. Vallejos-Rojas, I. Coll-Campayo and N. López-Safont	2022	DIFFERENCES IN THE STATE OF ORAL AND NUTRITIONAL HEALTH IN SCHOOLCHILDREN IN PUBLIC AND STATE-SUBSIDISED/ PRIVATE SCHOOLS IN MALLORCA	Medicina Oral Patologia Oral y Cirugia Bucal
R. Van Der Pols-Vijlbrief, H. Wijnhoven and M. Visser	2014	Determinants of undernutrition among community dwelling older adults receiving home care	Clinical Nutrition
H. Van Holsbeeck, S. Lucas, M. DeBoer, C. Aiello, T. D. Nascimento, M. F. DosSantos and A. F. DaSilval	2013	Real-time epidemiology of migraine attacks on social media	Cephalalgia
B. van Schaijik, A. Alshawa, O. Hamadah, M. Alshehri and O. Kujan	2021	The role of Twitter in dental education: A systematic review	J Dent Educ
S. Vanka, R. Otaif, S. S. Hassan, H. A. A. Alhashdi, E. A. Alzahrani, O. Wali, A. Vanka and S. K. Gajdhar	2021	Knowledge Attitude and Practices of Patients Attending a Private Dental Hospital on Miswak	Asian Journal of Pharmaceutical Research and Health Care
N. S. Varghese, J. Cherian and A. Thomas	2022	Credibility of YouTube™ videos on root canal treatment in children	Journal of Indian Society of Pedodontics and Preventive Dentistry
N. S. Varghese, J. Cherian and A. Thomas	2022	Credibility of YouTube™ videos on root canal treatment in children	Journal of Indian Society of Pedodontics and Preventive Dentistry
N. S. Varghese, J. M. Cherian and A. M. Thomas	2022	Credibility of YouTube™ videos on root canal treatment in children	Journal of the Indian Society of Pedodontics and Preventive Dentistry
E. M. Varoni, L. Cinquanta, M. Rigoni, G. Di Valentin, G. Lodi, P. Muti, A. Sardella and A. Carrassi	2022	The impact of COVID-19 on the dental hygienists: A cross-sectional study in the Lombardy first-wave outbreak	PLoS One
E. M. Varoni, L. Cinquanta, M. Rigoni, G. Di Valentin, G. Lodi, P. Muti, A. Sardella and A. Carrassi	2022	The impact of COVID-19 on the dental hygienists: A cross-sectional study in the Lombardy first-wave outbreak	PLoS ONE
A. M. Varshney, A. K. Shukla, S. Ahmad and S. Mattas	2017	An interventional study on smartphones usage pattern among dental student of district Meerut, (UP)	Indian Journal of Public Health Research and Development
I. Vázquez-Rodríguez, M. Rodríguez-López, A. Blanco-Hortas and U. A. Santana-Mora	2020	Online audiovisual resources for learning the disinfection protocol for dental impressions: A critical analysis	J Prosthet Dent
R. Vengidesh, S. Kadandale, A. Ramachandran, S. Srinivasan, R. Parthasarathy, Y. Thanikachalam and P. Kumar	2023	Antibiotic Prescription Patterns for Endodontic Procedures in India: A Knowledge, Attitude, and Practices (KAP) Survey	Cureus
E. Venkatesh, M. Y. Al Jemal and A. S. Al Samani	2019	Smart phone usage and addiction among dental students in Saudi Arabia: A cross sectional study	International Journal of Adolescent Medicine and Health
E. Venkatesh, M. Y. A. Jemal and A. S. A. Samani	2017	Smart phone usage and addiction among dental students in Saudi Arabia: a cross sectional study	Int J Adolesc Med Health
B. Verro, S. Gallina and C. Saraniti	2022	Papillomavirus Infection and Prevention: How Much Does the Sicilian Population Know? An Observational Study	Int J Environ Res Public Health
B. Verro, S. Gallina and C. Saraniti	2022	Papillomavirus Infection and Prevention: How Much Does the Sicilian Population Know? An Observational Study	International Journal of Environmental Research and Public Health
B. Verro, S. Gallina and C. Saraniti	2022	Papillomavirus Infection and Prevention: How Much Does the Sicilian Population Know? An Observational Study	International Journal of Environmental Research and Public Health
M. V. Vettore, M. Abreu, S. da Rocha Mendes and E. Faerstein	2022	Do changes in income and social networks influence self-rated oral health trajectories among civil servants in Brazil? Evidence from the longitudinal Pró-Saúde study	BMC Oral Health
M. V. Vettore, M. H. N. G. Abreu, S. da Rocha Mendes and E. Faerstein	2022	Do changes in income and social networks influence self-rated oral health trajectories among civil servants in Brazil? Evidence from the longitudinal Pró-Saúde study	BMC oral health
M. V. Vettore, M. H. N. G. Abreu, S. da Rocha Mendes and E. Faerstein	2022	Do changes in income and social networks influence self-rated oral health trajectories among civil servants in Brazil? Evidence from the longitudinal Pró-Saúde study	BMC Oral Health
M. V. Vettore, S. F. H. Ahmad, C. Machuca and H. Fontanini	2019	Socio-economic status, social support, social network, dental status, and oral health reported outcomes in adolescents	Eur J Oral Sci
M. V. Vettore, E. Faerstein and S. R. Baker	2016	Social position, social ties and adult's oral health: 13 year cohort study	J Dent
M. S. Vieira, N. A. Borges, N. P. Alegransi, M. L. Schiavenin, L. Damasceno, S. C. S. Silva, L. N. Rotta, A. K. S. F. Silva, P. P. F. Seltenreich and L. Sekine	2021	CONTRIBUIÇÃO DE UMA LIGA ACADÊMICA EM TEMPOS DE PANDEMIA: INCENTIVO À DOAÇÃO DE SANGUE POR MEIO DAS REDES SOCIAIS	Hematology, Transfusion and Cell Therapy
D. Villalobos-Chaves and S. E. Santana	2022	Craniodental traits predict feeding performance and dietary hardness in a community of Neotropical free-tailed bats (Chiroptera: Molossidae)	Functional Ecology
J. Viskić, D. Jokić, M. Marelić, L. Machala Poplašen, D. Relić, K. Sedak and T. Vukušić Rukavina	2021	Social media use habits, and attitudes toward e-professionalism among medicine and dental medicine students: a quantitative cross-sectional study	Croat Med J
J. Viskić, M. Marelić, L. Machala Poplašen and T. Vukušić Rukavina	2022	Differences between doctors of medicine and dental medicine in the perception of professionalism on social networking sites: the development of the e-professionalism assessment compatibility index (ePACI)	BMC Med Ethics
J. Viskić, M. Marelić, L. Machala Poplašen and T. Vukušić Rukavina	2022	Differences between doctors of medicine and dental medicine in the perception of professionalism on social networking sites: the development of the e-professionalism assessment compatibility index (ePACI)	BMC Med Ethics
J. Viskić, M. Marelić, L. Machala Poplašen and T. Vukušić Rukavina	2022	Differences between doctors of medicine and dental medicine in the perception of professionalism on social networking sites: the development of the e-professionalism assessment compatibility index (ePACI)	BMC Medical Ethics
J. Viskić, M. Marelić, D. Relić, L. M. Poplašen, M. Majer, K. Sedak and T. V. Rukavina	2022	ATTITUDES of DOCTORS of DENTAL MEDICINE and MEDICINE TOWARDS the LEVEL of THEIR OWN PRIVACY on SOCIAL MEDIA	Anticancer Research
M. Vivas Lois, S. Cruz Vázquez, C. Wansze Albarrán and G. Antúnez Mejías	2022	ORAL HEALTH HABITS DURING THE COVID- 19 CONFINEMENT PERIOD IN SPAIN	Medicina Oral Patologia Oral y Cirugia Bucal
F. Vizeshfar, M. Zare and Z. Keshtkaran	2019	Role-play versus lecture methods in community health volunteers	Nurse education today
S. Vluggen, C. Hoving, N. C. Schaper and H. de Vries	2018	A web-based program to improve treatment adherence in patients with type 2 diabetes: development and study protocol	Contemporary clinical trials
C. M. C. Volgenant, C. P. M. Elsenberg and K. Jerković-Ćosić	2022	[Implementation of Gewoon Gaaf in practice; what are the experiences of oral healthcare professionals?]	Ned Tijdschr Tandheelkd
P. Voultsos, D. Tsiantou, F. Chatzinikolaou, A. Papana and A. Deliligka	2023	Ageism among dentists who are Facebook users in Greece	Cuad Bioet
A. Vuković, S. Mandić-Rajčević, R. Sava-Rosianu, D. B. M, E. Xhajanka, N. Hysenaj, E. Bajric, A. Zukanović, V. Philippides, M. Zosimas, M. Nikolaos, Z. Vlahović, M. Denkovski, T. Peric, D. Markovic and G. Campus	2021	Pediatric Dentists' Service Provisions in South-East Europe during the First Wave of COVID-19 Epidemic: Lessons Learned about Preventive Measures and Personal Protective Equipment Use	Int J Environ Res Public Health
T. Vukušić Rukavina, L. Machala Poplašen, M. Majer, D. Relić, J. Viskić and M. Marelić	2022	Defining Potentially Unprofessional Behavior on Social Media for Health Care Professionals: Mixed Methods Study	JMIR Med Educ
T. Vukušić Rukavina, J. Viskić, L. Machala Poplašen, D. Relić, M. Marelić, D. Jokic and K. Sedak	2021	Dangers and Benefits of Social Media on E-Professionalism of Health Care Professionals: Scoping Review	J Med Internet Res
A. R. Waich, N. Londoño, L. Gallego, J. Barahona, A. Ruiz, P. Hidalgo, M. Rondon, M. Rondon and I. Moreno	2022	Sleep Quality, Daytime Sleepiness, Depressive and Anxiety Symptoms and Attitudes Toward Study in Health Sciences College Students in Bogotá, Colombia During the COVID-19 Pandemic	American Journal of Respiratory and Critical Care Medicine
T. Walia, R. M. Shetty and O. T. S. Osman	2023	Attitude and Practices of Paediatric Dentists towards Parental Guidance on Dental Trauma. A cross-sectional survey	Eur J Paediatr Dent
K. K. Walker, E. L. Steinfort and M. J. Keyler	2015	Cues to Action as Motivators for Children's Brushing	Health Commun
T. Wallström, M. Strandberg, K. Gemzell-Danielsson, C. Pilo, H. Jarnbert-Pettersson, M. Friman-Mathiasson and E. Wiberg-Itzel	2019	Slow-release vaginal insert of misoprostol versus orally administrated solution of misoprostol for the induction of labour in primiparous term pregnant women: a randomised controlled trial	BJOG
G. Wang, X. Gao and E. C. Lo	2015	Public perceptions of dental implants: a qualitative study	J Dent
L. Wang, J. Zhang, C. Guo, J. He, S. Zhang, Y. Wang, Y. Zhao, L. Li, J. Wang, L. Hou, S. Li, Y. Wang, L. Hao, Y. Zhao, M. Wu, J. Fang and P. Rong	2022	The efficacy and safety of transcutaneous auricular vagus nerve stimulation in patients with mild cognitive impairment: A double blinded randomized clinical trial	Brain Stimulation
L. Wang, J. Zhang, C. Guo, J. He, S. Zhang, Y. Wang, Y. Zhao, L. Li, J. Wang, L. Hou, S. Li, Y. Wang, L. Hao, Y. Zhao, M. Wu, J. Fang and P. Rong	2022	The efficacy and safety of transcutaneous auricular vagus nerve stimulation in patients with mild cognitive impairment: A double blinded randomized clinical trial	Brain Stimulation
P. Wang, B. Li, S. Zhou, Y. Xin, Z. Zhu, S. Duan, D. Bai, H. Yuan, W. Xu and J. Xiao	2023	Efficacy and safety of COVID-19 vaccines for patients with spinal tumors receiving denosumab treatment: An initial real−clinical experience study	Frontiers in Oncology
S. L. Wang, H. T. Pai, M. F. Wu, F. Wu and C. L. Li	2017	The evaluation of trustworthiness to identify health insurance fraud in dentistry	Artif Intell Med
T. Waseem, M. H. Ashraf, S. Rabbani, H. Shoaib and R. A. Khan	2019	Evolving role of social networking sites in undergraduate surgical education: Student perspective	Pakistan Journal of Medical and Health Sciences
M. L. Wattis	2022	Let's examine the evidence for Tongue Tie and Lip Tie Surgical Treatment	Women and Birth
G. D. Watts, P. Christou and G. S. Antonarakis	2018	Experiences Of Individuals Concerning Combined Orthodontic and Orthognathic Surgical Treatment: A Qualitative Twitter Analysis	Med Princ Pract
A. Weisman, T. Yona, U. Gottlieb, R. Ingel and Y. Masharawi	2022	Tattoo artists and dental workers have similar musculoskeletal pain patterns	Occup Med (Lond)
A. Weisman, T. Yona, U. Gottlieb, R. Ingel and Y. Masharawi	2022	Tattoo artists and dental workers have similar musculoskeletal pain patterns	Occupational Medicine
A. Wexler, A. Nagappan, A. Beswerchij and R. Choi	2020	Direct-to-consumer orthodontics: surveying the user experience	J Am Dent Assoc
J. White, P. Kirwan, K. Lai, J. Walton and S. Ross	2013	'Have you seen what is on Facebook?' the use of social networking software by healthcare professions students	BMJ Open
J. White, P. Kirwan, K. Lai, J. Walton and S. Ross	2013	'Have you seen what is on Facebook?' The use of social networking software by healthcare professions students	BMJ Open
R. C. Wiener and R. Wiener-Pla	2014	Literacy, pregnancy and potential oral health changes: the Internet and readability levels	Matern Child Health J
C. Wigger, A. J. Leach, J. Beissbarth, V. Oguoma, R. Lennox, S. Nelson, H. Patel, M. Chatfield, K. Currie, H. Coates and et al.	2019	Povidone-iodine ear wash and oral cotrimoxazole for chronic suppurative otitis media in Australian aboriginal children: study protocol for factorial design randomised controlled trial	BMC pharmacology & toxicology
D. Williams	2022	Who's the happiest college of them all? Using sentiment analysis to score medical colleges' Twitter accounts	Anaesthesia
N. S. M. Wong, A. W. K. Yeung, C. P. McGrath and Y. Y. Leung	2022	Qualitative Evaluation of YouTube Videos on Dental Fear, Anxiety and Phobia	Int J Environ Res Public Health
D. Wright, H. Burrow and D. Hurst	2016	Should dental teams be doing more to make adolescents aware of the health risks of water pipe tobacco smoking (shisha)?	Br Dent J
F. A. Wright and P. F. List	2012	Reforming the mission of public dental services	Community Dent Oral Epidemiol
B. Wu, B. L. Plassman, P. Poole, S. Siamdoust, M. Bunn, B. Burwell, Y. Pei, C. Downey, D. Gomes, A. Kamer and et al.	2022	Study protocol for a randomised controlled trial of a care partner assisted intervention to improve oral health of individuals with mild dementia	BMJ open
B. Wu, B. L. Plassman, P. Poole, S. Siamdoust, M. Bunn, B. Burwell, Y. Pei, C. Downey, D. Gomes, A. Kamer, G. Yu, A. Leak Bryant and R. A. Anderson	2022	Study protocol for a randomised controlled trial of a care partner assisted intervention to improve oral health of individuals with mild dementia	BMJ Open
B. Wu, B. L. Plassman, P. Poole, S. Siamdoust, M. Bunn, B. Burwell, Y. Pei, C. Downey, D. Gomes, A. Kamer, G. Yu, A. Leak Bryant and R. A. Anderson	2022	Study protocol for a randomised controlled trial of a care partner assisted intervention to improve oral health of individuals with mild dementia	BMJ Open
B. Wu, B. L. Plassman, P. Poole, S. Siamdoust, M. Bunn, B. Burwell, Y. Pei, C. Downey, D. Gomes, A. Kamer, G. Yu, A. Leak Bryant and R. A. Anderson	2022	Study protocol for a randomised controlled trial of a care partner assisted intervention to improve oral health of individuals with mild dementia	BMJ Open
B. Wu, B. L. Plassman, P. Poole, S. Siamdoust, M. Bunn, B. Burwell, Y. Pei, C. Downey, D. Gomes, A. Kamer, G. Yu, A. Leak Bryant and R. A. Anderson	2022	Study protocol for a randomised controlled trial of a care partner assisted intervention to improve oral health of individuals with mild dementia	BMJ Open
Z. F. Wu	2017	Erratum: Attenuation of neurological injury with early baicalein treatment following subarachnoid hemorrhage in rats (Journal of Neurosurgery (2013) 119 (1028–1037) DOI: 10.3171/2013.4.JNS121919)	Journal of Neurosurgery
B. Wurche, G. Klauer and F. Nürnberger	2013	PULS. - a blog-based online-magazine for students of medicine of the Goethe University Frankfurt	GMS Z Med Ausbild
S. Xi, Y. Song, X. Li, M. Li, Z. Lu, Y. Yang and Y. Wang	2020	Local-Migrant Gaps in Healthcare Utilization Between Older Migrants and Local Residents in China	J Am Geriatr Soc
F. Xu, E. Aboseria, M. N. Janal, S. Pushalkar, M. V. Bederoff, R. Vasconcelos, S. Sapru, B. Paul, E. Queiroz, S. Makwana, J. Solarewicz, Y. Guo, D. Aguallo, C. Gomez, D. Shelly, Y. Aphinyanaphongs, T. Gordon, P. M. Corby, A. R. Kamer, X. Li and D. Saxena	2021	Comparative Effects of E-Cigarette Aerosol on Periodontium of Periodontitis Patients	Front Oral Health
O. P. Yadav	2021	Methodological Clarifications and Generalizing From Weibo Data. Comment on "Nature and Diffusion of COVID-19-related Oral Health Information on Chinese Social Media: Analysis of Tweets on Weibo"	J Med Internet Res
F. Yagci	2021	Evaluation of YouTube as an information source for denture care	J Prosthet Dent
F. Yagci	2023	Evaluation of YouTube as an information source for denture care	J Prosthet Dent
O. Yagiz, G. Y. Yavuz, A. Keskinruzgar and E. Acibadem	2022	Analyses of Youtube Videos on Botox Treatment of Gummy Smile	Journal of Craniofacial Surgery
M. F. Yahya, G. M. Wang and S. Nimbalkar	2023	Orthodontic treatment with miniscrew anchorage: Analysis of quality of information on YouTube	Am J Orthod Dentofacial Orthop
M. F. Yahya, G. M. Wang and S. Nimbalkar	2023	Orthodontic treatment with miniscrew anchorage: Analysis of quality of information on YouTube	American Journal of Orthodontics and Dentofacial Orthopedics
T. Yamamoto, K. Kondo, J. Aida, K. Suzuki, J. Misawa, M. Nakade, S. Fuchida and Y. Hirata	2014	Social determinants of denture/bridge use: Japan gerontological evaluation study project cross-sectional study in older Japanese	BMC Oral Health
I. G. Yan, F. M. Zheng, S. S. Gao, D. Duangthip, E. C. M. Lo and C. H. Chu	2022	A Review of the Protocol of SDF Therapy for Arresting Caries	International dental journal
I. G. Yan, F. M. Zheng, S. S. Gao, D. Duangthip, E. C. M. Lo and C. H. Chu	2022	A Review of the Protocol of SDF Therapy for Arresting Caries	Int Dent J
I. G. Yan, F. M. Zheng, S. S. Gao, D. Duangthip, E. C. M. Lo and C. H. Chu	2022	A Review of the Protocol of SDF Therapy for Arresting Caries	International Dental Journal
I. G. Yan, F. M. Zheng, S. S. Gao, D. Duangthip, E. C. M. Lo and C. H. Chu	2022	A Review of the Protocol of SDF Therapy for Arresting Caries	International Dental Journal
J. Yang, J. Guo, Y. Tang, L. Huang, J. Wiley, Z. Zhou and R. Whittemore	2019	The mediating effect of coping styles and self‐efficacy between perceived stress and satisfaction with QOL in Chinese adolescents with type 1 diabetes	Journal of advanced nursing (john wiley & sons, inc.)
R. Yang, T. Tang, S. Wu, L. Wu, L. Lei and H. Li	2023	Self-reported oral health habits, knowledge and conditions of schoolchildren and adolescents in mainland China	J Clin Pediatr Dent
S. C. Yang, B. W. Wu, V. Karlis and S. Saghezchi	2020	Current Status of Instagram Utilization by Oral and Maxillofacial Surgery Residency Programs: A Comparison With Related Dental and Surgical Specialties	J Oral Maxillofac Surg
S. Yashpal, A. Raghunath, N. Gencerliler and L. E. Burns	2022	Exploring Public Perceptions of Dental Care Affordability in the United States: Mixed Method Analysis via Twitter	JMIR Form Res
S. Yashpal, A. Raghunath, N. Gencerliler and L. E. Burns	2022	Exploring Public Perceptions of Dental Care Affordability in the United States: Mixed Method Analysis via Twitter	JMIR Formative Research
S. Yashpal, A. Raghunath, N. Gencerliler and L. E. Burns	2022	Exploring Public Perceptions of Dental Care Affordability in the United States: Mixed Method Analysis via Twitter	JMIR Formative Research
M. A. Yavan and D. E. Ercan	2023	Orthodontics in an online community: A computational analysis of r/Braces subreddit	Journal of the World Federation of Orthodontists
M. C. Yavuz, S. K. Buyuk and E. Genc	2020	Does YouTube™ offer high quality information? Evaluation of accelerated orthodontics videos	Ir J Med Sci
V.-H. Yeh, G. Sherwood, C. F. Durham, S. Kardong-Edgren, T. A. Schwartz and L. S. Beeber	2019	Online Simulation-Based Mastery Learning with Deliberate Practice: developing Interprofessional Communication Skill	Clinical simulation in nursing
A. W. K. Yeung	2022	Content Analysis of YouTube Videos on Radiographic Anatomy on Dental Panoramic Images	Healthcare (Basel)
A. W. K. Yeung	2022	Content Analysis of YouTube Videos on Radiographic Anatomy on Dental Panoramic Images	Healthcare (Switzerland)
A. W. K. Yeung, E. D. Parvanov, J. O. Horbańczuk, M. Kletecka-Pulker, O. Kimberger, H. Willschke and A. G. Atanasov	2023	Are dental x-rays safe? Content analysis of English and Chinese YouTube videos	Digit Health
G. Yildirim and H. A. Kocaelli	2023	Assessment of the content and quality of YouTube videos related zygomatic implants: A content-quality analysis	Clin Implant Dent Relat Res
S. Yıldız, N. Becet and S. K. Buyuk	2022	Quality of information on Instagram about masseter botox injection for bruxism	Journal of stomatology, oral and maxillofacial surgery
S. Yıldız, N. Becet and S. K. Buyuk	2022	Quality of information on Instagram about masseter botox injection for bruxism	J Stomatol Oral Maxillofac Surg
S. Yıldız, N. Becet and S. K. Buyuk	2022	Quality of information on Instagram about masseter botox injection for bruxism	Journal of Stomatology, Oral and Maxillofacial Surgery
S. Yıldız, N. Becet and S. K. Buyuk	2023	Quality of information on Instagram about masseter botox injection for bruxism	J Stomatol Oral Maxillofac Surg
H. Yilmaz and M. N. Aydin	2020	YouTube™ video content analysis on space maintainers	J Indian Soc Pedod Prev Dent
S. Yoachim and V. Nguyen	2021	Using Instagram as a Tool to Enhance Anatomy Learning at two U.S. Dental Schools	FASEB Journal
D. Young, P. Y. Ng, D. Cheng and L. C. Hong	2019	Effects of Physical Activity Intervention for Chinese People With Severe Mental Illness	Research on social work practice
Y. M. Yousry, I. A. Radwan, S. El Moshy, M. M. S. Abbass and D. Rady	2022	PARENTAL ATTITUDE TOWARD CHILDREN’S DENTAL TREATMENT AND CARE DURING COVID-19 PANDEMIC (CROSS–SECTIONAL STUDY)	International Journal of Clinical Dentistry
X. Yu, Z. Meng, D. Qin, C. Shen and F. Hua	2022	The long-term influence of Open Access on the scientific and social impact of dental journal articles: An updated analysis	Journal of Dentistry
M. Yüce, E. Adalı and B. Kanmaz	2021	An analysis of YouTube videos as educational resources for dental practitioners to prevent the spread of COVID-19	Ir J Med Sci
Z. H. S. Zaberi, N. A. M. Nor, N. S. M. Nazari and N. A. Baharuddin	2022	INTERNET USE, ONLINE HEALTH INFORMATION SEEKING BEHAVIOR AND ELECTRONIC HEALTH LITERACY AMONG DENTAL AUXILIARY PERSONNEL IN MALAYSIA	Southeast Asian Journal of Tropical Medicine and Public Health
Z. H. S. Zaberi, N. A. M. Nor, N. S. M. Nazari and N. A. Baharuddin	2022	INTERNET USE, ONLINE HEALTH INFORMATION SEEKING BEHAVIOR AND ELECTRONIC HEALTH LITERACY AMONG DENTAL AUXILIARY PERSONNEL IN MALAYSIA	Southeast Asian Journal of Tropical Medicine and Public Health
R. Zaheer, M. Khan, A. Tanveer, A. Farooq and Z. Khurshid	2020	Association of Personal Protective Equipment with De Novo Headaches in Frontline Healthcare Workers during COVID-19 Pandemic: A Cross-Sectional Study	Eur J Dent
U. Zaheer, M. Shahbaz, N. Zaheer, J. Israr, A. Riaz, A. Yaqub and M. K. Alam	2022	Knowledge, attitude, and behaviour of dentists working during the COVID-19 pandemic: A cross-sectional survey	Work (Reading, Mass.)
U. Zaheer, M. Shahbaz, N. Zaheer, J. Israr, A. Riaz, A. Yaqub and M. K. Alam	2022	Knowledge, attitude, and behaviour of dentists working during the COVID-19 pandemic: A cross-sectional survey	Work
I. Zareban, A. Rahmani, L. Allahqoli, G. R. Ghanei, M. Hashemian, F. Khayyati, C. S. Wai-Chi, T. Volken and B. Nemat	2022	Effect of Education Based on Trans-Theoretical Model in Social Media on Students with Gingivitis; a Randomized Controlled Trial	Health Education and Health Promotion
I. Zareban, A. Rahmani, L. Allahqoli, G. R. Ghanei, M. Hashemian, F. Khayyati, C. S. Wai-Chi, T. Volken and B. Nemat	2022	Effect of Education Based on Trans-Theoretical Model in Social Media on Students with Gingivitis; a Randomized Controlled Trial	Health Education and Health Promotion
F. L. Zaugg, P. Molinero-Mourelle, S. Abou-Ayash, M. Schimmel, U. Brägger and J. G. Wittneben	2022	The influence of age and gender on perception of orofacial esthetics among laypersons in Switzerland	Journal of Esthetic and Restorative Dentistry
F. L. Zaugg, P. Molinero-Mourelle, S. Abou-Ayash, M. Schimmel, U. Brägger and J. G. Wittneben	2022	The influence of age and gender on perception of orofacial esthetics among laypersons in Switzerland	J Esthet Restor Dent
F. L. Zaugg, P. Molinero-Mourelle, S. Abou-Ayash, M. Schimmel, U. Brägger and J. G. Wittneben	2022	The influence of age and gender on perception of orofacial esthetics among laypersons in Switzerland	J Esthet Restor Dent
F. L. Zaugg, P. Molinero-Mourelle, S. Abou-Ayash, M. Schimmel, U. Brägger and J. G. Wittneben	2022	The influence of age and gender on perception of orofacial esthetics among laypersons in Switzerland	Journal of Esthetic and Restorative Dentistry
C. Zhang, L. Fan, Z. Chai, C. Yu and J. Song	2020	Smartphone and medical application use among dentists in China	BMC Med Inform Decis Mak
C. Zhang, M. M. Pan, N. Wang, W. W. Wang, Z. Li, Z. C. Gu and H. W. Lin	2022	Feasibility and usability of a mobile health tool on anticoagulation management for patients with atrial fibrillation: a pilot study	European Journal of Clinical Pharmacology
H. Zhang, Y. Wang, Z. Liu and E. W. Chui	2019	A Quasi-Trial Investigation of an In-Service Training to Improve Social Workers' Professional Competence in China	Research on social work practice
J. Zhang	2022	Practical Research on the Assistance of Music Art Teaching Based on Virtual Reality Technology	Wireless Communications and Mobile Computing
Q. Zhang, Y. Yue, B. Shi and Z. Yuan	2019	A Bibliometric Analysis of Cleft Lip and Palate-Related Publication Trends From 2000 to 2017	Cleft Palate Craniofac J
X. Zhang, H. Xiao and Y. Chen	2019	Evaluation of a WeChat‐based life review programme for cancer patients: a quasi‐experimental study	Journal of advanced nursing (john wiley & sons, inc.)
N. Zhao, J. Zeng, L. Fan, C. Zhang, Y. Wu, X. Wang, F. Gao and C. Yu	2022	The Effect of Alfentanil on Emergence Delirium Following General Anesthesia in Children: a Randomized Clinical Trial	Paediatric drugs
Y. Zhong, D. Cao, S. Zhou, H. Duan, M. Wei and Z. Yu	2021	A single-blinded prospective study on using botulinum toxin type A for reducing alar mobility	Aesthetic surgery journal
Y. Zhong, D. Cao, S. Zhou, H. Duan, M. Wei and Z. Yu	2022	A Single-Blinded Prospective Study on Using Botulinum Toxin Type A for Reducing Alar Mobility	Aesthetic Surgery Journal
Y. Zhong, D. Cao, S. Zhou, H. Duan, M. Wei and Z. Yu	2022	A Single-Blinded Prospective Study on Using Botulinum Toxin Type A for Reducing Alar Mobility	Aesthetic surgery journal
T. Ziemssen, S. Attarian, F. Thomas, X. Paoli, V. Bertrand, Y. Boutalbi, D. Tanesse, H. Kousoulakou and M. Larkin	2018	DEVELOPMENT OF A DIGITAL APP AND INNOVATIVE RECRUITMENT FOR AN INTERNATIONAL REAL-WORLD OBSERVATIONAL STUDY IN CHARCOT MARIE TOOTH DISEASE	Value in Health
D. Živanović, V. Mijatović Jovin, J. Javorac, S. Kvrgić, A. Rašković, S. Stojkov, S. Kašiković Lečić, N. Savić, M. Kralj and A. Milenković	2022	Measuring pharmacovigilance knowledge and attitudes among healthcare sciences students: development and validation of a universal questionnaire	Eur Rev Med Pharmacol Sci
D. B. Živanovic, V. Mijatovic Jovin, J. Javorac, S. Kvrgic, A. Raškovic, S. Stojkov, S. Kašikovic Lecic, N. Savic, M. Kralj and A. Milenkovic	2022	Measuring pharmacovigilance knowledge and attitudes among healthcare sciences students: development and validation of a universal questionnaire	European Review for Medical and Pharmacological Sciences
D. B. Živanovic, V. Mijatovic Jovin, J. Javorac, S. Kvrgic, A. Raškovic, S. Stojkov, S. Kašikovic Lecic, N. Savic, M. Kralj and A. Milenkovic	2022	Measuring pharmacovigilance knowledge and attitudes among healthcare sciences students: development and validation of a universal questionnaire	European Review for Medical and Pharmacological Sciences
M. Zupanic, P. Rebacz and J. P. Ehlers	2019	Media Use Among Students From Different Health Curricula: Survey Study	JMIR Med Educ
