# Supplementary material for: Social media as a tool for oral health promotion: A systematic review
Source: PLoS One. 2023 Dec 19;18(12):e0296102. doi: 10.1371/journal.pone.0296102 (PMC10729958; doi:10.1371/journal.pone.0296102)
Supplement: S4 File — (XLSX) [file pone.0296102.s006.xlsx]

## Sheet: Sheet1
Author	Year	Title	Journal
H. Abbas, K. Takeuchi, K. Osaka, C. C. Guarnizo-Herreño, G. Tsakos and R. G. Watt	2023	The role of science communication and academic health advocacy in improving population oral health and tackling inequalities	Community Dentistry and Oral Epidemiology
H. Abbasi, M. Saqib, R. Jouhar, A. Lal, N. Ahmed, M. A. Ahmed and M. K. Alam	2021	The Efficacy of Little Lovely Dentist, Dental Song, and Tell-Show-Do Techniques in Alleviating Dental Anxiety in Paediatric Patients: a Clinical Trial	BioMed research international
H. Abbasi, M. Saqib, R. Jouhar, A. Lal, N. Ahmed, M. A. Ahmed and M. K. Alam	2021	The Efficacy of Little Lovely Dentist, Dental Song, and Tell-Show-Do Techniques in Alleviating Dental Anxiety in Paediatric Patients: a Clinical Trial	BioMed research international
M. S. Abbasi, A. Lal, G. Das, F. Salman, A. Akram, A. R. Ahmed, A. Maqsood and N. Ahmed	2022	Impact of Social Media on Aesthetic Dentistry: General Practitioners’ Perspectives	Healthcare (Switzerland)
K. Aboalshamat, J. Alharbi, S. Alharthi, A. Alnifaee, A. Alhusayni and R. Alhazmi	2023	The effects of social media (Snapchat) interventions on the knowledge of oral health during pregnancy among pregnant women in Saudi Arabia	PLoS ONE
K. T. Aboalshamat	2022	Perception and Utilization of Artificial Intelligence (AI) among Dental Professionals in Saudi Arabia	Open Dentistry Journal
M. K. Absawi, K. Fahoum, S. Haim, A. A. Dror, D. Oren, F. Kablan, A. Abramson and S. Srouji	2022	COVID-19 knowledge and adherence of dental practitioners to health authority safety guidelines during a pandemic	Quintessence International
M. K. Absawi, K. Fahoum, S. Haim, A. A. Dror, D. Oren, F. Kablan, A. Abramson and S. Srouji	2022	COVID-19 knowledge and adherence of dental practitioners to health authority safety guidelines during a pandemic	Quintessence International
M. A. Abuhassna, H. A. Aldajani, K. W. Alqahtani, A. K. Alzahrani, D. A. Alawwad, O. Suliman, M. T. Rajeh, S. Ashraf and S. A. Al-Maweri	2022	Antibiotic Prescription During Endodontic Treatment: Knowledge and Practices of Dental Interns in Saudi Arabia	Advances in Medical Education and Practice
E. Afful-Dadzie, A. Afful-Dadzie and S. B. Egala	2023	Social media in health communication: A literature review of information quality	Health Inf Manag
A. F. Ahmed, R. J. Naser, S. S. Gul and A. A. Abdulkareem	2022	Association between self-reported oral disease/conditions and symptoms of depression among Iraqi individuals	Spec Care Dentist
A. F. Ahmed, R. J. Naser, S. S. Gul and A. A. Abdulkareem	2022	Association between self-reported oral disease/conditions and symptoms of depression among Iraqi individuals	Spec Care Dentist
A. F. Ahmed, R. J. Naser, S. S. Gul and A. A. Abdulkareem	2022	Association between self-reported oral disease/conditions and symptoms of depression among Iraqi individuals	Special Care in Dentistry
A. F. Ahmed, R. J. Naser, S. S. Gul and A. A. Abdulkareem	2022	Association between self-reported oral disease/conditions and symptoms of depression among Iraqi individuals	Special Care in Dentistry
M. Aksoy and K. G. Topsakal	2022	YouTube(™) for information on paediatric oral health instructions	Int J Dent Hyg
M. Aksoy and K. G. Topsakal	2022	YouTube(™) for information on paediatric oral health instructions	Int J Dent Hyg
M. Aksoy and K. G. Topsakal	2022	YouTube™ for information on paediatric oral health instructions	International Journal of Dental Hygiene
M. Aksoy and K. G. Topsakal	2022	YouTube™ for information on paediatric oral health instructions	International Journal of Dental Hygiene
M. I. Aladul, H. Kh Al-Qazaz and O. Q. B. Allela	2020	Healthcare professionals' knowledge, perception and practice towards COVID-19: A cross-sectional web-survey	J Pharm Health Serv Res
A. Alalawi, H. Aljuaid and Z. S. Natto	2019	The Effect Of Social Media On The Choice Of Dental Patients: A Cross-Sectional Study In The City Of Jeddah, Saudi Arabia	Patient Prefer Adherence
M. F. J. Al-Azzawi, M. W. Alghazali, M. M. Hareeja, I. K. Abbas and A. H. Alwan	2023	COVID-19 Vaccine Hesitancy among Iraqi Dentists	Journal of Medicinal and Chemical Sciences
M. F. J. Al-Azzawi, M. W. Alghazali, M. M. Hareeja, I. K. Abbas and A. H. Alwan	2023	COVID-19 Vaccine Hesitancy among Iraqi Dentists	Journal of Medicinal and Chemical Sciences
S. Aldhuwayhi, S. K. Mallineni, S. Sakhamuri, A. A. Thakare, S. Mallineni, R. Sajja, M. Sethi, V. Nettam and A. M. Mohammad	2021	Covid-19 Knowledge and Perceptions Among Dental Specialists: A Cross-Sectional Online Questionnaire Survey	Risk Manag Healthc Policy
O. Aldowah	2022	Awareness and Attitude of Surgeons regarding Dental Erosion on Patients Who Underwent Bariatric Surgery	Int J Dent
O. Aldowah	2022	Awareness and Attitude of Surgeons regarding Dental Erosion on Patients Who Underwent Bariatric Surgery	International Journal of Dentistry
O. Aldowah	2022	Awareness and Attitude of Surgeons regarding Dental Erosion on Patients Who Underwent Bariatric Surgery	International Journal of Dentistry
A. A. Algarni, M. A. Aljohani, S. A. Mohammedsaleh, R. O. Alrehaili and B. H. Zulali	2022	Awareness of professional fluoride application and its caries prevention role among women in KSA	J Taibah Univ Med Sci
A. A. Algarni, M. A. Aljohani, S. A. Mohammedsaleh, R. O. Alrehaili and B. H. Zulali	2022	Awareness of professional fluoride application and its caries prevention role among women in KSA	J Taibah Univ Med Sci
A. A. Algarni, M. A. Aljohani, S. A. Mohammedsaleh, R. O. Alrehaili and B. H. Zulali	2022	Awareness of professional fluoride application and its caries prevention role among women in KSA	Journal of Taibah University Medical Sciences
A. A. Algarni, M. A. Aljohani, S. A. Mohammedsaleh, R. O. Alrehaili and B. H. Zulali	2022	Awareness of professional fluoride application and its caries prevention role among women in KSA	Journal of Taibah University Medical Sciences
S. N. Al-Haj Ali, R. I. Farah and S. Alhariqi	2022	Knowledge and Attitudes of Saudi Medical Students about Emergency Management of Traumatic Dental Injuries	Int J Environ Res Public Health
M. N. Alhajj, S. A. Al-Maweri, M. O. Folayan, E. Halboub, Y. Khader, R. Omar, A. G. Amran, O. B. Al-Batayneh, A. Celebić, S. Persic, H. Kocaelli, F. Suleyman, A. A. Alkheraif, D. D. Divakar, A. A. Mufadhal, M. A. Al-Wesabi, W. A. Alhajj, M. A. Aldumaini, S. Khan, T. A. Al-Dhelai, A. S. Alqahtani, A. H. Murad, J. E. Makzoumé, S. Kohli and T. A. Ziyad	2022	Knowledge, beliefs, attitude, and practices of E-cigarette use among dental students: A multinational survey	PLoS One
M. N. Alhajj, S. A. Al-Maweri, M. O. Folayan, E. Halboub, Y. Khader, R. Omar, A. G. Amran, O. B. Al-Batayneh, A. Celebić, S. Persic, H. Kocaelli, F. Suleyman, A. A. Alkheraif, D. D. Divakar, A. A. Mufadhal, M. A. Al-Wesabi, W. A. Alhajj, M. A. Aldumaini, S. Khan, T. A. Al-Dhelai, A. S. Alqahtani, A. H. Murad, J. E. Makzoumé, S. Kohli and T. A. Ziyad	2022	Knowledge, beliefs, attitude, and practices of E-cigarette use among dental students: A multinational survey	PLoS ONE
G. Alhuzili, A. Alghamdi, R. Alhazmy, H. Abdullah, S. Sembawa and W. Khayat	2022	The Impact of Social Media Posts Concerning Esthetic Dentistry on Self-Esteem and Satisfaction Among Adults in Saudi Arabia	Open Dentistry Journal
S. N. A. H. Ali, R. I. Farah and S. Alhariqi	2022	Knowledge and Attitudes of Saudi Medical Students about Emergency Management of Traumatic Dental Injuries	International Journal of Environmental Research and Public Health
K. S. Al-Khalifa, F. N. AlMuhammadi, N. Y. AlOraifi, E. A. Alkuwaiti, B. A. Aladinan, N. M. Alzahrani, S. A. Khusheim and M. H. Al-Johani	2022	The pattern and use of Twitter among dental schools in Saudi Arabia	PLoS One
K. S. Al-Khalifa, F. N. AlMuhammadi, N. Y. AlOraifi, E. A. Alkuwaiti, B. A. Aladinan, N. M. Alzahrani, S. A. Khusheim and M. H. Al-Johani	2022	The pattern and use of Twitter among dental schools in Saudi Arabia	PLoS ONE
K. S. Al-Khalifa, F. N. AlMuhammadi, N. Y. AlOraifi, E. A. Alkuwaiti, B. A. Aladinan, N. M. Alzahrani, S. A. Khusheim and M. H. Al-Johani	2022	The pattern and use of Twitter among dental schools in Saudi Arabia	PLoS ONE
K. S. Al-Khalifa, R. AlSheikh, Y. A. Alsahafi, A. Alkhalifa, S. Sadaf, S. A. Al-Moumen, Y. Y. Muazen and A. C. Shetty	2021	Dental Care in the Arab Countries During the COVID-19 Pandemic: An Infodemiological Study	Risk Manag Healthc Policy
D. A. Alkhozaim, S. N. Al-Haj Ali and R. I. Farah	2022	Levels and correlates of knowledge of teething among Saudi Arabian families	PeerJ
G. Allen, J. Garris, L. Lawson, T. Reeder, J. Crotty, J. Hannan and K. Brewer	2022	An Innovative Use of Twitter to Disseminate and Promote Medical Student Scholarship During the COVID-19 Pandemic: Usability Study	JMIR Medical Education
S. A. Almalki, M. S. Almutairi, A. M. Alotaibi, A. S. Almutairi, L. M. Albudayri and R. Z. Almutairi	2021	Parental Attitude and Awareness toward Preventive Dentistry in Riyadh, Saudi Arabia: A Cross-Sectional Study	J Pharm Bioallied Sci
A. A. Almarghlani, M. A. Alshehri, A. A. Alghamdi, M. A. Sindi, M. A. Assaggaf and N. N. Al-Dabbagh	2022	Infection-Control knowledge, attitude, practice and risk perception of occupational exposure to COVID-19 among dentists: A cross-sectional survey	Niger J Clin Pract
A. A. Almarghlani, M. A. Alshehri, A. A. Alghamdi, M. A. Sindi, M. A. Assaggaf and N. N. Al-Dabbagh	2022	Infection-Control knowledge, attitude, practice and risk perception of occupational exposure to COVID-19 among dentists: A cross-sectional survey	Nigerian Journal of Clinical Practice
T. G. Almeida, A. R. H. Ferreira, F. S. da Silva, C. C. Chaves, B. N. Assunção, P. S. Martins, A. S. das Dores, R. M. F. de Moura, J. A. Andrade, F. P. S. T. Santos, G. A. Ferreira and D. C. Calderaro	2023	Oral health education for systemic sclerosis patients: A booklet report	PEC Innovation
S. B. Al-Mhanna, W. S. Wan Ghazali, M. Mohamed, R. N. Mohamed, M. B. Mirza, S. N. Basheer, S. Arora, H. A. Afolabi, Y. B. Mutalub, M. D. Goni and A. M. Sheikh	2022	The Impact of COVID-19 on Physical Activity Patterns of Dental Students: A Multinational Survey	Healthcare (Switzerland)
D. Almoddahi, C. Machuca Vargas and W. Sabbah	2022	Association of dental caries with use of internet and social media among 12 and 15-year-olds	Acta Odontologica Scandinavica
D. Almoddahi, C. Machuca Vargas and W. Sabbah	2022	Association of dental caries with use of internet and social media among 12 and 15-year-olds	Acta Odontologica Scandinavica
D. Al-Moghrabi, A. Alkadhimi, A. Tsichlaki, N. Pandis and P. S. Fleming	2022	The influence of mobile applications and social media-based interventions in producing behavior change among orthodontic patients: A systematic review and meta-analysis	American Journal of Orthodontics and Dentofacial Orthopedics
D. Al-Moghrabi, A. Alkadhimi, A. Tsichlaki, N. Pandis and P. S. Fleming	2022	The influence of mobile applications and social media-based interventions in producing behavior change among orthodontic patients: A systematic review and meta-analysis	American Journal of Orthodontics and Dentofacial Orthopedics
A. S. Alqahtani	2022	Awareness of current mobile apps for smoking cessation among the dental and medical practitioners in Saudi Arabia	Eur Rev Med Pharmacol Sci
A. S. Alqahtani	2022	Awareness of current mobile apps for smoking cessation among the dental and medical practitioners in Saudi Arabia	European Review for Medical and Pharmacological Sciences
H. M. Alraqiq, J. Kim and B. L. Edelstein	2022	Analysis of YouTube videos related to a child's first dental visit	Int J Paediatr Dent
H. M. Alraqiq, J. Kim and B. L. Edelstein	2022	Analysis of YouTube videos related to a child’s first dental visit	International Journal of Paediatric Dentistry
H. M. Alraqiq, J. Kim and B. L. Edelstein	2022	Analysis of YouTube videos related to a child’s first dental visit	International Journal of Paediatric Dentistry
S. Alsaeed, N. Alghurairi, L. Almutairi, A. Alossimi, A. Bin Fadhl and S. Abahussain	2021	Factors That Affect Saudi Population Preferences Toward Their Dentist	Patient Prefer Adherence
M. AlSaleh, T. Owaidah, H. Alzahrani, T. Bin Ali, H. ElFaraidi, M. A. Riash, Z. Alkhayal, A. Al Momen, V. Mohammed and A. AlZahrani	2017	Positive impact of social media on disease awareness and management in patients with inherited bleeding disorders: Saudi experience from a tertiary care hospital	Blood
M. E. Al-Samaray, H. M. Al-Somaiday, A. M. Al-Samydai and R. O. Yousif	2020	Herbal dental products: The impact of social media on consumers’ behaviour	Indian Journal of Public Health Research and Development
M. Al-Sanafi and M. Sallam	2021	Psychological Determinants of COVID-19 Vaccine Acceptance among Healthcare Workers in Kuwait: A Cross-Sectional Study Using the 5C and Vaccine Conspiracy Beliefs Scales	Vaccines (Basel)
F. M. Al-Silwadi, D. S. Gill, A. Petrie and S. J. Cunningham	2015	Effect of social media in improving knowledge among patients having fixed appliance orthodontic treatment: a single-center randomized controlled trial	American journal of orthodontics and dentofacial orthopedics
H. F. F. Al-Sultani, M. Breckons, J. Field, J. M. Thomason and P. Moynihan	2022	Development of patient-centric eating advice for complete denture wearers	Gerodontology
H. F. F. Al-Sultani, M. Breckons, J. Field, J. M. Thomason and P. Moynihan	2023	Development of patient-centric eating advice for complete denture wearers	Gerodontology
M. A. Alsurayyi, W. Almutairi, A. I. Binsaeed, S. Aldhuwayhi, S. A. Shaikh and M. Z. Mustafa	2022	A Cross-Sectional Online Survey on Knowledge, Awareness, and Perceptions of Hollywood Smile Among the Saudi Arabia Population	Open Dentistry Journal
R. A. Alwazzan, M. A. Baseer, A. L. OM and N. A. Ingle	2021	Dental Professional's Knowledge, Preventive Awareness and Attitude Towards COVID-19 in Saudi Arabia: A Cross-Sectional Survey	Risk Manag Healthc Policy
M. G. B. Aragão, F. I. F. Gomes, L. Pinho Maia Paixão-de-Melo and S. A. M. Corona	2022	Brazilian dental students and COVID-19: A survey on knowledge and perceptions	European Journal of Dental Education
A. A. Assiry, M. I. Karobari, N. T. Snigdha, R. N. Mohamed, S. N. Basheer and M. Zameer	2022	Evaluation of Attitude and Knowledge of Endodontic, Pedodontic and SBARD Residents in Saudi Arabia toward Regenerative Endodontics-A National Survey	Medicina (Kaunas)
A. A. Assiry, M. I. Karobari, N. T. Snigdha, R. N. Mohamed, S. N. Basheer and M. Zameer	2022	Evaluation of Attitude and Knowledge of Endodontic, Pedodontic and SBARD Residents in Saudi Arabia toward Regenerative Endodontics—A National Survey	Medicina (Lithuania)
M. A. L. Assis, L. D. F. Tavares, A. P. Bernardino, B. A. Rocha, L. G. Abreu, D. D. Oliveira, M. M. Pithon and R. V. Soares	2022	Information and Communications Technology in Dentistry: an informative and educational approach for patients with fixed orthodontic appliances	Dental Press J Orthod
M. A. L. Assis, L. D. F. Tavares, A. P. Bernardino, B. A. Rocha, L. G. Abreu, D. D. Oliveira, M. M. Pithon and R. V. Soares	2022	Information and Communications Technology in Dentistry: an informative and educational approach for patients with fixed orthodontic appliances	Dental Press Journal of Orthodontics
A. Azarshahri, L. Rainchuso, J. Vineyard and L. Giblin-Scanlon	2022	Postpartum U.S. Women's Oral Health Knowledge, Attitudes, and Practices During Pregnancy	Matern Child Health J
A. Azarshahri, L. Rainchuso, J. Vineyard and L. Giblin-Scanlon	2022	Postpartum U.S. Women's Oral Health Knowledge, Attitudes, and Practices During Pregnancy	Matern Child Health J
A. Azarshahri, L. Rainchuso, J. Vineyard and L. Giblin-Scanlon	2022	Postpartum U.S. Women's Oral Health Knowledge, Attitudes, and Practices During Pregnancy	Maternal and Child Health Journal
A. Azarshahri, L. Rainchuso, J. Vineyard and L. Giblin-Scanlon	2022	Postpartum U.S. Women's Oral Health Knowledge, Attitudes, and Practices During Pregnancy	Maternal and Child Health Journal
R. H. Bahabri and A. B. Zaidan	2021	The impact of social media on dental practice promotion and professionalism amongst general dental practitioners and specialists in KSA	J Taibah Univ Med Sci
K. M. Baik, G. Anbar, A. Alshaikh and A. Banjar	2022	Effect of Social Media on Patient's Perception of Dental Aesthetics in Saudi Arabia	Int J Dent
K. M. Baik, G. Anbar, A. Alshaikh and A. Banjar	2022	Effect of Social Media on Patient's Perception of Dental Aesthetics in Saudi Arabia	International Journal of Dentistry
S. Banava, E. Obadan-Udoh and E. Mertz	2022	Dental public health post-graduate trainees in the US: Experiences, challenges, and opportunities-A qualitative study	J Public Health Dent
S. Banava, E. Obadan-Udoh and E. Mertz	2022	Dental public health post-graduate trainees in the US: Experiences, challenges, and opportunities—A qualitative study	Journal of Public Health Dentistry
D. Banyai, A. Vegh, Z. Biczo, M. T. U. Barone, T. Hegedus and D. Vegh	2022	Oral Health Knowledge and Habits of People With Type 1 and Type 2 Diabetes	Int Dent J
D. Banyai, A. Vegh, Z. Biczo, M. T. U. Barone, T. Hegedus and D. Vegh	2022	Oral Health Knowledge and Habits of People With Type 1 and Type 2 Diabetes	International Dental Journal
D. Banyai, A. Vegh, Z. Biczo, M. T. U. Barone, T. Hegedus and D. Vegh	2022	Oral Health Knowledge and Habits of People With Type 1 and Type 2 Diabetes	International Dental Journal
A. S. Baptista, A. J. S. Cruz, T. Pinho, M. H. Abreu, I. A. Pordeus and J. M. Serra-Negra	2022	Factors associated with dentists' search for oral health information during the COVID-19 pandemic	Braz Oral Res
A. S. Baptista, A. J. S. Cruz, T. Pinho, M. H. Abreu, I. A. Pordeus and J. M. Serra-Negra	2022	Factors associated with dentists’ search for oral health information during the COVID-19 pandemic	Brazilian Oral Research
P. Bastani, M. Mohammadpour, G. Mehraliain, S. Delavari and S. Edirippulige	2021	What makes inequality in the area of dental and oral health in developing countries? A scoping review	Cost Eff Resour Alloc
A. Beaven, P. Boullin and C. Penlington	2022	Do psychological attachment styles influence dental anxiety and dental attendance?	Br Dent J
A. Beaven, P. Boullin and C. Penlington	2022	Do psychological attachment styles influence dental anxiety and dental attendance?	British Dental Journal
A. Behforouz, S. Razeghi, A. R. Shamshiri, R. C. Gorter and S. Z. Mohebbi	2022	Gender differences in concerns, stress levels and behavior changes in dental academics in Iran during the COVID-19 pandemic: A cross-sectional study	Dental and Medical Problems
A. Behforouz, S. Razeghi, A. R. Shamshiri, R. C. Gorter and S. Z. Mohebbi	2022	Gender differences in concerns, stress levels and behavior changes in dental academics in Iran during the COVID-19 pandemic: A cross-sectional study	Dental and Medical Problems
L. Berry, A. Jones and S. Barber	2022	Laypeople's interpretation of, and preference for, orthodontic images	J Orthod
L. Berry, A. Jones and S. Barber	2022	Laypeople's interpretation of, and preference for, orthodontic images	J Orthod
L. Berry, A. Jones and S. Barber	2022	Laypeople’s interpretation of, and preference for, orthodontic images	Journal of Orthodontics
S. M. S. Bestle, B. J. Christensen, E. Trolle, A. P. Biltoft-Jensen, J. Matthiessen, S. J. Gibbons, B. K. Ersboll and A. D. Lassen	2020	Reducing young schoolchildren’s intake of sugar-rich food and drinks: study protocol and intervention design for “are you too sweet?” a multicomponent 3.5-month cluster randomised family-based intervention study	International journal of environmental research and public health
A. Bhardwaj, S. Aldhuwayhi, Y. A. M. Deeban, S. S. Bhardwaj, R. B. Alammari, T. Almuraikhi, A. Alzunaydi, A. A. Alteraigi and M. A. Alamoudi	2022	Reciprocal actions of Magnetic Resonance Imaging with dental prostheses and oral tissues - awareness among the dentists	Eur Rev Med Pharmacol Sci
A. Bhardwaj, S. Aldhuwayhi, Y. A. M. Deeban, S. S. Bhardwaj, R. B. Alammari, T. Almuraikhi, A. Alzunaydi, A. A. Alteraigi and M. A. Alamoudi	2022	Reciprocal actions of Magnetic Resonance Imaging with dental prostheses and oral tissues – awareness among the dentists	European Review for Medical and Pharmacological Sciences
A. Bhardwaj, S. Aldhuwayhi, Y. A. M. Deeban, S. S. Bhardwaj, R. B. Alammari, T. Almuraikhi, A. Alzunaydi, A. A. Alteraigi and M. A. Alamoudi	2022	Reciprocal actions of Magnetic Resonance Imaging with dental prostheses and oral tissues – awareness among the dentists	European Review for Medical and Pharmacological Sciences
S. Bisdas, C. C. Topriceanu, Z. Zakrzewska, A. V. Irimia, L. Shakallis, J. Subhash, M. M. Casapu, J. Leon-Rojas, D. Pinto Dos Santos, D. M. Andrews, C. Zeicu, A. M. Bouhuwaish, A. N. Lestari, L. Abu-Ismail, A. S. Sadiq, A. Khamees, K. M. G. Mohammed, E. Williams, A. I. Omran, D. Y. A. Ismail and E. H. Ebrahim	2021	Artificial Intelligence in Medicine: A Multinational Multi-Center Survey on the Medical and Dental Students' Perception	Front Public Health
E. S. Borujeni, F. Sarshar, M. Nasiri, S. Sarshar and L. Jazi	2021	Effect of teledentistry on the oral health status of patients undergoing fixed orthodontic treatment at the first three follow-up visits	Dental and medical problems
S. Y. Bouskandar, L. Al Muraikhi, T. M. Hodge and S. K. Barber	2022	UK dental students' ability and confidence in applying the Index of Orthodontic Treatment Need and determining appropriate orthodontic referral	European Journal of Dental Education
S. Y. Bouskandar, L. Al Muraikhi, T. M. Hodge and S. K. Barber	2023	UK dental students' ability and confidence in applying the Index of Orthodontic Treatment Need and determining appropriate orthodontic referral	Eur J Dent Educ
E. Bozzola, G. Spina, R. Agostiniani, S. Barni, R. Russo, E. Scarpato, A. Di Mauro, A. V. Di Stefano, C. Caruso, G. Corsello and A. Staiano	2022	The Use of Social Media in Children and Adolescents: Scoping Review on the Potential Risks	Int J Environ Res Public Health
E. Bozzola, G. Spina, R. Agostiniani, S. Barni, R. Russo, E. Scarpato, A. Di Mauro, A. V. Di Stefano, C. Caruso, G. Corsello and A. Staiano	2022	The Use of Social Media in Children and Adolescents: Scoping Review on the Potential Risks	International Journal of Environmental Research and Public Health
E. Bozzola, G. Spina, R. Agostiniani, S. Barni, R. Russo, E. Scarpato, A. Di Mauro, A. V. Di Stefano, C. Caruso, G. Corsello and A. Staiano	2022	The Use of Social Media in Children and Adolescents: Scoping Review on the Potential Risks	International Journal of Environmental Research and Public Health
S. Bronda, M. G. Ostrovsky, S. Jain and A. Malacarne	2022	The role of social media for patients with temporomandibular disorders: A content analysis of Reddit	Journal of Oral Rehabilitation
J. M. Burgette, Z. T. Dahl, J. S. Yi, R. J. Weyant, D. W. McNeil, B. Foxman and M. L. Marazita	2022	Mothers' Sources of Child Fluoride Information and Misinformation From Social Connections	JAMA Netw Open
J. M. Burgette, Z. T. Dahl, J. S. Yi, R. J. Weyant, D. W. McNeil, B. Foxman and M. L. Marazita	2022	Mothers' Sources of Child Fluoride Information and Misinformation from Social Connections	JAMA Network Open
J. M. Burgette, A. V. Trivedi, Z. T. Dahl, R. J. Weyant, D. W. McNeil, B. Foxman and M. L. Marazita	2022	Mother's Experience of Conflict Within Their Family Social Network when Advocating for Children's oral Health	Matern Child Health J
J. M. Burgette, A. V. Trivedi, Z. T. Dahl, R. J. Weyant, D. W. McNeil, B. Foxman and M. L. Marazita	2023	Mother's Experience of Conflict Within Their Family Social Network when Advocating for Children's oral Health	Matern Child Health J
L. Burns, C. Coelho and A. Addy	2022	Ethnic diversity in academic dentistry in the United Kingdom	Eur J Dent Educ
L. Burns, C. Coelho and A. Addy	2022	Ethnic diversity in academic dentistry in the United Kingdom	European Journal of Dental Education
L. Burns, C. Coelho and A. Addy	2023	Ethnic diversity in academic dentistry in the United Kingdom	Eur J Dent Educ
M. Čalušić Šarac and M. Jakovac	2022	The Influence of Social Network Content on the Perception of Smiles—A Randomized Controlled Trial	Dentistry Journal
C. Carpenter, A. Guerrero, C. Garell, E. Lee and W. Slusser	2020	Implementing a teaching kitchen model focused on nutrition and chronic disease: results from a pilot study of third year nursing students	Journal of alternative and complementary medicine (New York, N.Y.)
R. F. Carranza-Esteban, O. J. Mamani-Benito, R. Castillo-Blanco, I. E. Corrales-Reyes, J. D. Villegas-Maestre and E. M. Pedraza-Rodríguez	2022	Validity and Reliability of the Wong-Law Emotional Intelligence Scale (WLEIS) in Cuban Dental Students in COVID-19 Times	Revista Colombiana de Psiquiatria
M. Carrillo-Diaz, A. R. Ortega-Martínez, M. Romero-Maroto and M. J. González-Olmo	2022	Lockdown impact on lifestyle and its association with oral parafunctional habits and bruxism in a Spanish adolescent population	International Journal of Paediatric Dentistry
H. K. Carroll, R. C. Bott-Knutson and S. L. Mastellar	2018	Equine Caregiver Information-Seeking Preferences: Surveys in the Midwest	J Equine Vet Sci
A. Carter and S. Stokes	2022	Availability of ‘Do-It-Yourself’ orthodontics in the United Kingdom	Journal of Orthodontics
C. F. Cayo-Rojas, N. Córdova-Limaylla, G. Briceño-Vergel, M. Ladera-Castañeda, H. Cachay-Criado, C. López-Gurreonero, A. Cornejo-Pinto and L. Cervantes-Ganoza	2022	Psychometric evidence of a perception scale about covid-19 vaccination process in Peruvian dentists: a preliminary validation	BMC Health Serv Res
C. F. Cayo-Rojas, N. Córdova-Limaylla, G. Briceño-Vergel, M. Ladera-Castañeda, H. Cachay-Criado, C. López-Gurreonero, A. Cornejo-Pinto and L. Cervantes-Ganoza	2022	Psychometric evidence of a perception scale about covid-19 vaccination process in Peruvian dentists: a preliminary validation	BMC Health Services Research
S. Ceylan Şen, T. Paksoy, D. Göller Bulut and G. Ustaoğlu	2022	Does YouTube™ provide reliable information on oral candidiasis?	Oral Dis
S. Ceylan Şen, T. Paksoy, D. Göller Bulut and G. Ustaoğlu	2022	Does YouTube™ provide reliable information on oral candidiasis?	Oral Diseases
S. Ceylan Şen, T. Paksoy, D. Göller Bulut and G. Ustaoğlu	2023	Does YouTube™ provide reliable information on oral candidiasis?	Oral Dis
P. Chalela, E. Munoz, C. Despres, P. Sukumaran, I. Tiemann, V. Paz, B. Gutierrez, D. Inupakutika, S. Kaghyan and D. Akopian	2021	Improving adherence to hormonetherapy among breast cancer patients through a mobileapp and patient navigation: app development and testing	Cancer research
F. A. Chaudhary, B. Ahmad, M. Q. Javed, S. Mustafa, A. Fazal, M. M. Javaid, A. A. Siddiqui, M. K. Alam and S. Ud Din	2022	Teledentistry awareness, its usefulness, and challenges among dental professionals in Pakistan and Saudi Arabia	Digital Health
D. Chen, M. J. Hayes and A. C. L. Holden	2022	Investigation into the enablers and barriers of career satisfaction among Australian oral health therapists	Community Dentistry and Oral Epidemiology
D. Chen, M. J. Hayes and A. C. L. Holden	2022	Investigation into the enablers and barriers of career satisfaction among Australian oral health therapists	Community Dentistry and Oral Epidemiology
D. Chen, M. J. Hayes and A. C. L. Holden	2023	Investigation into the enablers and barriers of career satisfaction among Australian oral health therapists	Community Dent Oral Epidemiol
D. Chen, M. J. Hayes and A. C. L. Holden	2023	Investigation into the enablers and barriers of career satisfaction among Australian oral health therapists	Community Dentistry and Oral Epidemiology
S. Chen, X. Xing, Z. Li and W. Zhang	2022	Scoping review on the role of social media in oral health promotion	European review for medical and pharmacological sciences
S. Chen, X. Xing, Z. Li and W. Zhang	2022	Scoping review on the role of social media in oral health promotion	European review for medical and pharmacological sciences
W. Y. Chen, A. L. Cheng, N. La and S. Shetty	2022	Short-term international dental experiences in undergraduate dental students at an Australian university	Eur J Dent Educ
W. Y. Chen, A. L. Cheng, N. La and S. Shetty	2022	Short-term international dental experiences in undergraduate dental students at an Australian university	Eur J Dent Educ
W. Y. Chen, A. L. Cheng, N. La and S. Shetty	2022	Short-term international dental experiences in undergraduate dental students at an Australian university	European Journal of Dental Education
J. E. Chung, I. Z. Mustapha, J. Li and X. Gu	2022	Discourse about human papillomavirus (HPV)-associated oropharyngeal cancer (OPC) on Twitter: Lessons for public health education about OPC and dental care	Public Health in Practice
J. E. Chung, I. Z. Mustapha, J. Li and X. Gu	2022	Discourse about human papillomavirus (HPV)-associated oropharyngeal cancer (OPC) on Twitter: Lessons for public health education about OPC and dental care	Public Health in Practice
H. M. Clayton and J. M. Williams	2022	Know your noseband: An exploration of factors that influence riders’ choice of noseband	Journal of Veterinary Behavior
N. Coffey, F. O’ Leary, F. Burke, B. Plant, A. Roberts and M. Hayes	2023	Oral care considerations for people with cystic fibrosis: a cross-sectional qualitative study	BDJ Open
L. R. Da Silva Assunção, P. D. Portella, F. C. Fraiz, M. C. F. Barbosa, L. C. M. De Lima, A. P. Pinheiro, A. F. Granville-Garcia and F. De Morais Ferreira	2023	Is oral health literacy associated with conceptions of care and behavior related to the prevention of COVID-19?	Brazilian Oral Research
K. M. Dahir, M. Black, G. S. Gottesman, E. A. Imel, S. Mumm, C. M. Nichols and M. P. Whyte	2022	X-Linked Hypophosphatemia Caused by the Prevailing North American PHEX Variant c.*231A>G; Exon 13–15 Duplication Is Often Misdiagnosed as Ankylosing Spondylitis and Manifests in Both Men and Women	JBMR Plus
K. M. Dahir, M. Black, G. S. Gottesman, E. A. Imel, S. Mumm, C. M. Nichols and M. P. Whyte	2022	X-Linked Hypophosphatemia Caused by the Prevailing North American PHEX Variant c.*231A&gt;G; Exon 13–15 Duplication Is Often Misdiagnosed as Ankylosing Spondylitis and Manifests in Both Men and Women	JBMR Plus
N. R. Dash, A. A. Hasswan, J. M. Dias, N. Abdullah, M. A. Eladl, K. Khalaf, A. Farooq and S. Y. Guraya	2022	The educational use of social networking sites among medical and health sciences students: a cross campus interventional study	BMC Med Educ
N. R. Dash, A. A. Hasswan, J. M. Dias, N. Abdullah, M. A. Eladl, K. Khalaf, A. Farooq and S. Y. Guraya	2022	The educational use of social networking sites among medical and health sciences students: a cross campus interventional study	BMC Medical Education
A. J. de Oliveira Júnior, J. M. Oliveira, Y. P. M. Bretz and F. L. Mialhe	2023	Online social networks for prevention and promotion of oral health: a systematic review	Canadian Journal of Dental Hygiene
R. de Paula Vargas, K. S. C. Naves, L. R. Paranhos, M. T. C. Vidigal, G. R. Dos Reis and M. de Sousa Menezes	2022	Knowledge and practice of dentists in processing polishing points: A cross-sectional study	J Esthet Restor Dent
R. de Paula Vargas, K. S. C. Naves, L. R. Paranhos, M. T. C. Vidigal, G. R. Dos Reis and M. de Sousa Menezes	2022	Knowledge and practice of dentists in processing polishing points: A cross-sectional study	J Esthet Restor Dent
R. de Paula Vargas, K. S. C. Naves, L. R. Paranhos, M. T. C. Vidigal, G. R. dos Reis and M. de Sousa Menezes	2022	Knowledge and practice of dentists in processing polishing points: A cross-sectional study	Journal of Esthetic and Restorative Dentistry
M. Deghatipour, Z. Ghorbani, A. H. Mokhlesi, S. Ghanbari and M. Namdari	2021	Community-based interventions to reduce dental caries among 24-month old children: a pilot study of a field trial	BMC oral health
M. Deghatipour, Z. Ghorbani, A. H. Mokhlesi, S. Ghanbari and M. Namdari	2021	Community-based interventions to reduce dental caries among 24-month old children: a pilot study of a field trial	BMC oral health
M. Deghatipour, Z. Ghorbani, A. H. Mokhlesi, S. Ghanbari and M. Namdari	2022	Effect of oral health promotion interventions on pregnant women dental caries: a field trial	BMC Oral Health
M. Deghatipour, Z. Ghorbani, A. H. Mokhlesi, S. Ghanbari and M. Namdari	2022	Effect of oral health promotion interventions on pregnant women dental caries: a field trial	BMC Oral Health
M. Deghatipour, Z. Ghorbani, A. H. Mokhlesi, S. Ghanbari and M. Namdari	2022	Effect of oral health promotion interventions on pregnant women dental caries: a field trial	BMC oral health
S. M. Delgado-Castillo, S. Miguel-Soto, K. J. Atoche-Socola and L. E. Arriola-Guillén	2022	Revolution in modern teaching in dentistry since the appearance of the COVID-19 pandemic: A review	Dent Med Probl
S. M. Delgado-Castillo, S. Miguel-Soto, K. J. Atoche-Socola and L. E. Arriola-Guillén	2022	Revolution in modern teaching in dentistry since the appearance of the COVID-19 pandemic: A review	Dental and Medical Problems
F. Di Spirito, A. Amato, F. D’Ambrosio, D. Cannatà, M. P. Di Palo, N. Coppola and M. Amato	2023	HPV-Related Oral Lesions: YouTube Videos Suitability for Preventive Interventions including Mass-Reach Health Communication and Promotion of HPV Vaccination	International Journal of Environmental Research and Public Health
M. A. Dias da Silva, A. C. Pereira, S. Vital, R. Mariño, A. Ghanim, M. C. Skelton-Macedo, A. Kavadella, A. Kakaboura, S. E. Uribe, I. Johnson, D. Dalessandri and A. D. Walmsley	2022	Online videos: The hidden curriculum	Eur J Dent Educ
M. A. Dias da Silva, A. C. Pereira, S. Vital, R. Mariño, A. Ghanim, M. C. Skelton-Macedo, A. Kavadella, A. Kakaboura, S. E. Uribe, I. Johnson, D. Dalessandri and A. D. Walmsley	2022	Online videos: The hidden curriculum	Eur J Dent Educ
M. A. Dias da Silva, A. C. Pereira, S. Vital, R. Mariño, A. Ghanim, M. C. Skelton-Macedo, A. Kavadella, A. Kakaboura, S. E. Uribe, I. Johnson, D. Dalessandri and A. D. Walmsley	2022	Online videos: The hidden curriculum	European Journal of Dental Education
J. Diaz, L. D. Boyd, L. Giblin-Scanlon, R. Smethers and J. Vineyard	2022	Experiences and characteristics of men working in dental hygiene	Int J Dent Hyg
J. Diaz, L. D. Boyd, L. Giblin-Scanlon, R. Smethers and J. Vineyard	2022	Experiences and characteristics of men working in dental hygiene	Int J Dent Hyg
J. Diaz, L. D. Boyd, L. Giblin-Scanlon, R. Smethers and J. Vineyard	2022	Experiences and characteristics of men working in dental hygiene	International Journal of Dental Hygiene
S. N. Dieng, A. Kanouté, P. Lombrail, M. Diouf and S. Azogui-Levy	2022	Characteristics of oral health literacy in Senegal: A cross-sectional study among women in the Department of Pikine	J Public Health Afr
S. N. Dieng, A. Kanouté, P. Lombrail, M. Diouf and S. Azogui-Levy	2022	Characteristics of oral health literacy in Senegal: A cross-sec-tional study among women in the Department of Pikine	Journal of Public Health in Africa
C. C. Donnell, L. F. Iafrate and S. W. Worthington	2022	The 'five star' fallacy: an analysis of online reviews and testimonials of dental practices in Northern England	Br Dent J
C. C. Donnell, L. F. Iafrate and S. W. Worthington	2022	The 'five star' fallacy: an analysis of online reviews and testimonials of dental practices in Northern England	British Dental Journal
C. C. Donnell, L. R. Thomas and J. I. Foley	2022	Mind the 'GAPP': a pre-graduation assessment of preparedness for practice amid a pandemic	British Dental Journal
C. Donohue and I. Sohanpal	2014	Reducing nasal trauma from nasal intubation-a survey of current practice	Anaesthesia
I. F. Dragan, T. Hamza and M. McAndrew	2022	Integrating digital scholarship in dental education: Why, what, and how?	J Dent Educ
I. F. Dragan, T. Hamza and M. McAndrew	2022	Integrating digital scholarship in dental education: Why, what, and how?	Journal of Dental Education
J. R. Draugalis, M. S. Medina, J. N. Taylor, C. M. Plaza and E. J. Lopez	2022	An Update on the Progress Toward Gender Equity in US Academic Pharmacy	Am J Pharm Educ
J. R. Draugalis, M. S. Medina, J. N. Taylor, C. M. Plaza and E. J. Lopez	2022	An Update on the Progress Toward Gender Equity in US Academic Pharmacy	Am J Pharm Educ
P. Eickholz, P. Winkler, I. Elez, G. Slutzkey and M. Saminsky	2022	Common practices of dental implants maintenance among dental hygiene professionals in Israel and Germany	Int J Dent Hyg
P. Eickholz, P. Winkler, I. Elez, G. Slutzkey and M. Saminsky	2022	Common practices of dental implants maintenance among dental hygiene professionals in Israel and Germany	International Journal of Dental Hygiene
P. Eickholz, P. Winkler, I. Elez, G. Slutzkey and M. Saminsky	2023	Common practices of dental implants maintenance among dental hygiene professionals in Israel and Germany	Int J Dent Hyg
P. Eickholz, P. Winkler, I. Elez, G. Slutzkey and M. Saminsky	2023	Common practices of dental implants maintenance among dental hygiene professionals in Israel and Germany	International Journal of Dental Hygiene
M. El Homossany, G. S. Alrowaily, W. A. Allugmani, W. K. Abo-Atwan, R. A. Al-Sulaiman, O. M. Al-Mofareh, A. S. Alharbi and A. D. Almuqrin	2021	COVID-19-Related Anxiety among Dental Students in Two Dental Schools in Saudi Arabia	J Pharm Bioallied Sci
R. ElNaghy, R. Al-Qawasmi and M. Hasanin	2023	Does using mobile applications and social media-based interventions induce beneficial behavioral changes among orthodontic patients?	Evidence-Based Dentistry
C. P. M. Elsenberg, S. Sidiqi and Y. A. B. Buunk-Werkhoven	2021	Halitosis, what experiences and methods apply Dutch dental hygienists	Int J Dent Hyg
C. P. M. Elsenberg, S. Sidiqi and Y. A. B. Buunk-Werkhoven	2022	Halitosis, what experiences and methods apply Dutch dental hygienists	Int J Dent Hyg
C. P. M. Elsenberg, S. Sidiqi and Y. A. B. Buunk-Werkhoven	2022	Halitosis, what experiences and methods apply Dutch dental hygienists	International Journal of Dental Hygiene
C. P. M. Elsenberg, S. Sidiqi and Y. A. B. Buunk-Werkhoven	2022	Halitosis, what experiences and methods apply Dutch dental hygienists	International Journal of Dental Hygiene
A. Engwerda, W. S. Kerstjens-Frederikse, N. Corsten-Janssen, T. Dijkhuizen and C. M. A. van Ravenswaaij-Arts	2023	The phenotypic spectrum of terminal 6q deletions based on a large cohort derived from social media and literature: a prominent role for DLL1	Orphanet Journal of Rare Diseases
A. T. Erturk-Avunduk and E. Delikan	2023	Evaluation of the quality of YouTube™ videos about pit and fissure sealant applications	Int J Dent Hyg
N. Eslamiamirabadi, N. Mostafa Nurelhuda, B. Nicolau and M. E. Macdonald	2022	Advancing a programme theory for community-level oral health promotion programmes for humanitarian migrants: A realist review protocol	BMJ Open
N. Eslamiamirabadi, N. Mostafa Nurelhuda, B. Nicolau and M. E. Macdonald	2022	Advancing a programme theory for community-level oral health promotion programmes for humanitarian migrants: A realist review protocol	BMJ Open
Y. Fan, H. Lyu, J. Xiao and J. Luo	2023	American Twitter users revealed social determinant-related oral health disparities amid the COVID-19 pandemic	Quintessence Int
Y. Fan, H. Lyu, J. Xiao and J. Luo	2023	American Twitter users revealed social determinant-related oral health disparities amid the COVID-19 pandemic	Quintessence International
M. C. P. Feitosa, D. Garib, R. De Cássia Moura Carvalho Lauris, A. P. Q. Herkrath and M. V. Vettore	2022	The impact of orthognathic surgery on quality of life in individuals with oral clefts	European Journal of Orthodontics
M. Fioravanti, G. Di Giorgio, R. Amato, M. Bossù, V. Luzzi, G. Ierardo, A. Polimeni and I. Vozza	2022	Baby Food and Oral Health: Knowledge of the Existing Interaction	Int J Environ Res Public Health
M. Fioravanti, G. Di Giorgio, R. Amato, M. Bossù, V. Luzzi, G. Ierardo, A. Polimeni and I. Vozza	2022	Baby Food and Oral Health: Knowledge of the Existing Interaction	International Journal of Environmental Research and Public Health
A. Fouasson-Chailloux, P. Daley, P. Menu, R. Gross and M. Dauty	2022	Social Media in Health Studies: A Systematic Review of Comparative Learning Methods	International Journal of Environmental Research and Public Health
K. Fox and P. Singh	2021	What are dental professionals posting on Facebook? A cross-sectional content analysis	J Orthod
K. Fox and P. Singh	2022	What are dental professionals posting on Facebook? A cross-sectional content analysis	J Orthod
K. Fox and P. Singh	2022	What are dental professionals posting on Facebook? A cross-sectional content analysis	Journal of Orthodontics
R. Franco, A. Franco, R. F. da Silva, P. H. V. Pinto and R. H. Alves da Silva	2022	Use of non-clinical smile images for human identification: a systematic review	J Forensic Odontostomatol
R. P. A. V. Franco, A. Franco, R. F. da Silva, P. H. V. Pinto and R. H. A. da Silva	2022	Use of non-clinical smile images for human identification: a systematic review	Journal of Forensic Odonto-Stomatology
T. Frawley, N. Parkin, J. Kettle, S. Longstaff and P. Benson	2022	Young people's experiences of orthodontic retainers: A qualitative study	J Orthod
T. Frawley, N. Parkin, J. Kettle, S. Longstaff and P. Benson	2022	Young people's experiences of orthodontic retainers: A qualitative study	J Orthod
T. Frawley, N. Parkin, J. Kettle, S. Longstaff and P. Benson	2022	Young people’s experiences of orthodontic retainers: A qualitative study	Journal of Orthodontics
M. W. Fu, A. Kalaichelvan, L. S. Liebman and L. E. Burns	2021	Exploring predoctoral dental student use of YouTube as a learning tool for clinical endodontic procedures	J Dent Educ
M. W. Fu, A. Kalaichelvan, L. S. Liebman and L. E. Burns	2022	Exploring predoctoral dental student use of YouTube as a learning tool for clinical endodontic procedures	J Dent Educ
M. W. Fu, A. Kalaichelvan, L. S. Liebman and L. E. Burns	2022	Exploring predoctoral dental student use of YouTube as a learning tool for clinical endodontic procedures	Journal of Dental Education
L. V. Gabis, O. L. Attia, M. Goldman, N. Barak, P. Tefera, S. Shefer, M. Shaham and T. Lerman-Sagie	2022	The myth of vaccination and autism spectrum	European Journal of Paediatric Neurology
B. Gaffar, F. A. Farooqi, M. A. Nazir, E. Bakhurji, K. S. Al-Khalifa, M. Alhareky and J. I. Virtanen	2022	Oral health-related interdisciplinary practices among healthcare professionals in Saudi Arabia: Does integrated care exist?	BMC Oral Health
B. Gaffar, F. A. Farooqi, M. A. Nazir, E. Bakhurji, K. S. Al-Khalifa, M. Alhareky and J. I. Virtanen	2022	Oral health-related interdisciplinary practices among healthcare professionals in Saudi Arabia: Does integrated care exist?	BMC Oral Health
B. Garrido, L. L. R. Vitor, T. Cruvinel, M. Machado, T. M. Oliveira and N. Lourenço Neto	2023	Dentists' Self-evaluated Ability in Diagnosing and Updating About Pulpotomy	Int Dent J
B. D. T. M. Garrido, L. L. R. Vitor, T. Cruvinel, M. A. A. M. Machado, T. M. Oliveira and N. Lourenço Neto	2022	Dentists’ Self-evaluated Ability in Diagnosing and Updating About Pulpotomy	International Dental Journal
B. D. T. M. Garrido, L. L. R. Vitor, T. Cruvinel, M. A. A. M. Machado, T. M. Oliveira and N. Lourenço Neto	2022	Dentists’ Self-evaluated Ability in Diagnosing and Updating About Pulpotomy	International Dental Journal
B. D. T. M. Garrido, L. L. R. Vitor, T. Cruvinel, M. A. A. M. Machado, T. M. Oliveira and N. Lourenço Neto	2023	Dentists’ Self-evaluated Ability in Diagnosing and Updating About Pulpotomy	International Dental Journal
U. W. Geisthoff, F. Hölzle, B. A. Stuck, C. Grabowski and F. Dröge	2020	Nationwide call for screening by dentists for hereditary hemorrhagic telangiectasia	Laryngo- Rhino- Otologie
D. Ghandhi, N. Bodani, A. Lal, A. Maqsood, N. Ahmed, S. Basha, A. A. Assiry, A. Heboyan and M. I. Karobari	2022	Evaluation of Social Media Usage by Dental Practitioners of Pakistan for Professional Purposes – A Cross-Sectional Study	Clinical, Cosmetic and Investigational Dentistry
D. Göller Bulut, T. Paksoy and G. Ustaoğlu	2022	Is Online Video a Suitable Source to Obtain Sufficient and Useful Information About Peri-Implantitis?	J Oral Maxillofac Surg
D. Göller Bulut, T. Paksoy and G. Ustaoğlu	2022	Is Online Video a Suitable Source to Obtain Sufficient and Useful Information About Peri-Implantitis?	Journal of Oral and Maxillofacial Surgery
D. Göller Bulut, T. Paksoy and G. Ustaoğlu	2023	Is Online Video a Suitable Source to Obtain Sufficient and Useful Information About Peri-Implantitis?	J Oral Maxillofac Surg
M. Gormley, L. Collins, S. Schofield and P. Neville	2020	Exploring the impact of digital professionalism awareness training on dental undergraduate students	European journal of dental education
M. Gotler, L. Oren, S. Spierer, N. Yarom and M. Ashkenazi	2021	The impact of COVID-19 lockdown on maintenance of children's dental health: A questionnaire-based survey	J Am Dent Assoc
M. Gotler, L. Oren, S. Spierer, N. Yarom and M. Ashkenazi	2022	The impact of COVID-19 lockdown on maintenance of children's dental health: A questionnaire-based survey	J Am Dent Assoc
M. Gotler, L. Oren, S. Spierer, N. Yarom and M. Ashkenazi	2022	The impact of COVID-19 lockdown on maintenance of children's dental health: A questionnaire-based survey	Journal of the American Dental Association
M. Gotler, L. Oren, S. Spierer, N. Yarom and M. Ashkenazi	2022	The impact of COVID-19 lockdown on maintenance of children's dental health: A questionnaire-based survey	Journal of the American Dental Association
I. Gowdar, B. Aljuaid, A. Almasaad, M. Bamuqadm, T. Alfaifi and A. Alhoti	2021	Awareness and knowledge about sugar substitutes among population in Riyadh Region	Journal of Pharmacy and Bioallied Sciences
I. M. Gowdar, M. K. Alfadel, A. A. Almakenzi, G. A. Alshahrani, A. A. Alanazi and A. A. Alanazi	2022	Assessment of Knowledge and Practice of Ergonomics among Dental Practitioners in Riyadh City in Saudi Arabia	J Pharm Bioallied Sci
I. M. Gowdar, M. K. Alfadel, A. A. Almakenzi, G. A. Alshahrani, A. A. Alanazi and A. A. Alanazi	2022	Assessment of knowledge and practice of ergonomics among dental practitioners in Riyadh City in Saudi Arabia	Journal of Pharmacy and Bioallied Sciences
I. M. Gowdar, A. M. Alqahtani, A. M. Asiri, S. F. Aldossary, I. A. Alkhurayef and D. I. Alheneshi	2021	Oral Health Myths among General Population at Riyadh Region, Saudi Arabia	J Pharm Bioallied Sci
I. M. Gowdar, T. Z. Alrashid, T. O. Alqahtani, M. A. Alotaibi, S. N. Alshammari and R. O. Alqahtani	2022	Malocclusion and Esthetic Perception Among Young Adults in Riyadh Region of Saudi Arabia	J Pharm Bioallied Sci
I. M. Gowdar, T. Z. Alrashid, T. O. Alqahtani, M. A. Alotaibi, S. N. Alshammari and R. O. Alqahtani	2022	Malocclusion and esthetic perception among young adults in Riyadh Region of Saudi Arabia	Journal of Pharmacy and Bioallied Sciences
I. M. Gowdar, T. Z. Alrashid, T. O. Alqahtani, M. A. Alotaibi, S. N. Alshammari and R. O. Alqahtani	2022	Malocclusion and esthetic perception among young adults in Riyadh Region of Saudi Arabia	Journal of Pharmacy and Bioallied Sciences
R. Grillo, T. Lopes and R. G. Teixeira	2022	Top 50 covid and oral health articles: A 2021 altmetric analysis	Journal of Oral Biology and Craniofacial Research
R. Grillo, T. Lopes and R. G. Teixeira	2022	Top 50 covid and oral health articles: A 2021 altmetric analysis	Journal of Oral Biology and Craniofacial Research
M. Grillon and A. W. K. Yeung	2022	Content Analysis of YouTube Videos That Demonstrate Periapical Radiography	Applied Sciences (Switzerland)
M. Grillon and A. W. K. Yeung	2022	Content Analysis of YouTube Videos That Demonstrate Panoramic Radiography	Healthcare (Switzerland)
N. D. Gulve, P. R. Tripathi, S. D. Dahivelkar, M. N. Gulve, R. N. Gulve and S. J. Kolhe	2022	Evaluation of YouTube videos as a source of information about oral self-examination to detect oral cancer and precancerous lesions	Journal of International Society of Preventive and Community Dentistry
N. D. Gulve, P. R. Tripathi, S. D. Dahivelkar, M. N. Gulve, R. N. Gulve and S. J. Kolhe	2022	Evaluation of YouTube videos as a source of information about oral self-examination to detect oral cancer and precancerous lesions	Journal of International Society of Preventive and Community Dentistry
F. Guo, B. Tang, D. Qin, T. Zhao, Y. X. Su, C. McGrath, F. Hua and H. He	2020	The Impact of the COVID-19 Epidemic on Orthodontic Patients in China: An Analysis of Posts on Weibo	Front Med (Lausanne)
R. Gupta, V. Mohanty, A. Y. Balappanavar, P. Chahar, K. Rijhwani and S. Bhatia	2022	Infodemiology for oral health and disease: A scoping review	Health Information and Libraries Journal
R. Gupta, V. Mohanty, A. Y. Balappanavar, P. Chahar, K. Rijhwani and S. Bhatia	2022	Infodemiology for oral health and disease: A scoping review	Health Information and Libraries Journal
S. S. Guraya, M. S. B. Yusoff, F. Rashid-Doubell, D. W. Harkin, S. H. Al-Amad, S. Fredericks, M. O. O. Halabi, N. Abdullah, H. Moussa, S. I. Y. Mallah, J. A. N. Sefen, H. K. A. R. M. I. AlKoheji, M. E. A. Althawadi, L. A. Alabbasi, M. Z. M. Nor, F. Reguig and S. Y. Guraya	2022	Changing Professional Behaviors in the Digital World Using the Medical Education e-Professionalism (MEeP) Framework—A Mixed Methods Multicentre Study	Frontiers in Medicine
S. R. Habib, A. S. Khan, M. Ali, E. A. Abutheraa, A. K. Alkhrayef, F. J. Aljibrin and N. S. Almutairi	2022	An Evaluation of the Usefulness of YouTube® Videos on Crown Preparation	Biomed Res Int
S. R. Habib, A. S. Khan, M. Ali, E. A. Abutheraa, A. K. Alkhrayef, F. J. Aljibrin and N. S. Almutairi	2022	An Evaluation of the Usefulness of YouTube® Videos on Crown Preparation	BioMed Research International
S. R. Habib, A. S. Khan, M. Ali, E. A. Abutheraa, A. K. Alkhrayef, F. J. Aljibrin and N. S. Almutairi	2022	An Evaluation of the Usefulness of YouTube® Videos on Crown Preparation	BioMed Research International
K. Hadjichambi, E. Georgiadou, V. Margaritis and M. Antoniadou	2022	Intention of Collaboration among Dental Students during the COVID-19 Pandemic	Dentistry Journal
A. Haghdoost, S. Bakhshandeh, S. Tohidi, Z. Ghorbani and M. Namdari	2023	Improvement of oral health knowledge and behavior of diabetic patients: an interventional study using the social media	BMC Oral Health
Z. Hakami, P. C. Maganur, S. B. Khanagar, S. Naik, K. Alhakami, O. A. Bawazeer, A. M. Alassiry and S. Vishwanathaiah	2022	Thumb‐Sucking Habits and Oral Health: An Analysis of YouTube Content	Children
Z. Hakami, P. C. Maganur, S. B. Khanagar, S. Naik, K. Alhakami, O. A. Bawazeer, A. M. Alassiry and S. Vishwanathaiah	2022	Thumb‐Sucking Habits and Oral Health: An Analysis of YouTube Content	Children
B. M. Halpern, S. Feng, R. van Son, M. van den Brekel and O. Scharenborg	2022	Low-resource automatic speech recognition and error analyses of oral cancer speech	Speech Communication
G. C. Hartmann, P. K. Di Scala Andreis, G. G. Gasparello and O. M. Tanaka	2022	Self-harm, dentofacial features, and bullying. Social media influence?	Am J Orthod Dentofacial Orthop
G. C. Hartmann, P. K. Di Scala Andreis, G. G. Gasparello and O. M. Tanaka	2022	Self-harm, dentofacial features, and bullying. Social media influence?	American Journal of Orthodontics and Dentofacial Orthopedics
R. Hassan, S. E. Saber and T. Elsewify	2022	Financial Impact of COVID-19 Pandemic on Endodontic Clinics in Egypt: A Questionnaire-Based Report	Eur Endod J
R. Hassan, S. E. Saber and T. Elsewify	2022	Financial Impact of COVID-19 Pandemic on Endodontic Clinics in Egypt: A Questionnaire-Based Report	European Endodontic Journal
Y. He, A. Tanaka, T. Kishi, Y. Li, M. Matsunaga, S. Tanihara, N. Iwata and A. Ota	2022	Recent findings on subjective well-being and physical, psychiatric, and social comorbidities in individuals with schizophrenia: A literature review	Neuropsychopharmacol Rep
Y. He, A. Tanaka, T. Kishi, Y. Li, M. Matsunaga, S. Tanihara, N. Iwata and A. Ota	2022	Recent findings on subjective well-being and physical, psychiatric, and social comorbidities in individuals with schizophrenia: A literature review	Neuropsychopharmacol Rep
Y. He, A. Tanaka, T. Kishi, Y. Li, M. Matsunaga, S. Tanihara, N. Iwata and A. Ota	2022	Recent findings on subjective well-being and physical, psychiatric, and social comorbidities in individuals with schizophrenia: A literature review	Neuropsychopharmacology Reports
T. Hegedus, P. Kreuter, A. A. Kismarczi-Antalffy, T. Demeter, D. Banyai, A. Vegh, Z. Geczi, P. Hermann, M. Payer, A. Zsembery, A. Al-Hassiny, K. Mukaddam, V. Herber, N. Jakse and D. Vegh	2022	User Experience and Sustainability of 3D Printing in Dentistry	International Journal of Environmental Research and Public Health
J. W. Henderson, A. Montebello, J. Grey and M. Druce	2022	Frequency and impact of musculoskeletal symptoms on quality of life in MEN2B	Clin Endocrinol (Oxf)
J. W. Henderson, A. Montebello, J. Grey and M. Druce	2022	Frequency and impact of musculoskeletal symptoms on quality of life in MEN2B	Clinical Endocrinology
J. W. Henderson, A. Montebello, J. Grey and M. Druce	2023	Frequency and impact of musculoskeletal symptoms on quality of life in MEN2B	Clin Endocrinol (Oxf)
V. Henrick, S. Marks, R. Balmer and S. Barber	2022	Public and dental professionals' use of social media to discuss amelogenesis imperfecta	Int J Paediatr Dent
V. Henrick, S. Marks, R. Balmer and S. Barber	2022	Public and dental professionals' use of social media to discuss amelogenesis imperfecta	International Journal of Paediatric Dentistry
A. C. L. Holden, L. Adam and W. M. Thomson	2022	Dentists' Perspectives on Commercial Practices in Private Dentistry	JDR Clin Trans Res
A. C. L. Holden, L. Adam and W. M. Thomson	2022	Dentists’ Perspectives on Commercial Practices in Private Dentistry	JDR Clinical and Translational Research
A. C. L. Holden, L. Adam and W. M. Thomson	2022	Dentists’ Perspectives on Commercial Practices in Private Dentistry	JDR Clinical and Translational Research
F. Hua, D. Qin, J. Yan, T. Zhao and H. He	2020	COVID-19 Related Experience, Knowledge, Attitude, and Behaviors Among 2,669 Orthodontists, Orthodontic Residents, and Nurses in China: A Cross-Sectional Survey	Front Med (Lausanne)
J. Humphreys, F. Jarad and S. Albadri	2021	Management of molar-incisor hypomineralisation by general dental practitioners - part two: treatment	Br Dent J
M. Ihab, W. E. El Din, N. Ammar, R. Yassin and M. El Tantawi	2022	Using mHealth to promote parents’ brushing of preschool children’s teeth: a protocol for a randomized factorial trial using the Multi-phase Optimization Strategy (MOST)	Trials
M. Ihab, W. E. El Din, N. Ammar, R. Yassin and M. El Tantawi	2022	Using mHealth to promote parents’ brushing of preschool children’s teeth: a protocol for a randomized factorial trial using the Multi-phase Optimization Strategy (MOST)	Trials
N. P. T. Innes	2018	Cariology clinical trials: what are we-and what should we be-looking at?	Advances in dental research
Y. Inoue, T. Zaitsu, A. Oshiro, M. Ishimaru, K. Taira, H. Takahashi, J. Aida and N. Tamiya	2022	Association of marital status and access to dental care among the Japanese population: a cross-sectional study	BMC Oral Health
Y. Inoue, T. Zaitsu, A. Oshiro, M. Ishimaru, K. Taira, H. Takahashi, J. Aida and N. Tamiya	2022	Association of marital status and access to dental care among the Japanese population: a cross-sectional study	BMC Oral Health
M. Iwasaki and H. Hirano	2022	Decline in Oral Function and Its Management	International Dental Journal
A. Jamleh, S. M. Aljohani, F. F. Alzamil, S. M. Aljuhayyim, M. N. Alsubaei, S. R. Alali, N. M. Alotaibi and M. Nassar	2022	Assessment of the educational value of endodontic access cavity preparation YouTube video as a learning resource for students	PLoS One
A. Jamleh, S. M. Aljohani, F. F. Alzamil, S. M. Aljuhayyim, M. N. Alsubaei, S. R. Alali, N. M. Alotaibi and M. Nassar	2022	Assessment of the educational value of endodontic access cavity preparation YouTube video as a learning resource for students	PLoS ONE
A. Jamleh, S. M. Aljohani, F. F. Alzamil, S. M. Aljuhayyim, M. N. Alsubaei, S. R. Alali, N. M. Alotaibi and M. Nassar	2022	Assessment of the educational value of endodontic access cavity preparation YouTube video as a learning resource for students	PLoS ONE
Y. Jang, J. Ko, M. K. Rhee, N. S. Park, D. A. Chiriboga and M. T. Kim	2022	Factors Associated With Dietary Risks in Older Korean Americans	International Journal of Aging and Human Development
Y. Jang, J. Ko, M. K. Rhee, N. S. Park, D. A. Chiriboga and M. T. Kim	2023	Factors Associated With Dietary Risks in Older Korean Americans	Int J Aging Hum Dev
Y. Jang, J. Ko, M. K. Rhee, N. S. Park, D. A. Chiriboga and M. T. Kim	2023	Factors Associated With Dietary Risks in Older Korean Americans	Int J Aging Hum Dev
O. Janssens, L. Haerens, M. Valcke, D. Beeckman, P. Pype and M. Embo	2022	The role of ePortfolios in supporting learning in eight healthcare disciplines: A scoping review	Nurse Educ Pract
O. Janssens, L. Haerens, M. Valcke, D. Beeckman, P. Pype and M. Embo	2022	The role of ePortfolios in supporting learning in eight healthcare disciplines: A scoping review	Nurse Education in Practice
M. Jedliński, M. Mazur, K. Schmeidl, K. Grocholewicz, R. Ardan and J. Janiszewska-Olszowska	2022	Orthodontic Retention—Protocols and Materials—A Questionnaire Pilot Study among Polish Practitioners	Materials
H. Jiang, X. Xiong, Y. Su, J. Peng, X. Zhu, J. Wang, M. Chen and X. Qian	2016	Use of antiseptic mouthrinse during pregnancy and pregnancy outcomes: a randomised controlled clinical trial in rural China	BJOG
S. Jo, K. A. Pituch and N. Howe	2022	The Relationships Between Social Media and Human Papillomavirus Awareness and Knowledge: Cross-sectional Study	JMIR Public Health Surveill
S. Jo, K. A. Pituch and N. Howe	2022	The Relationships Between Social Media and Human Papillomavirus Awareness and Knowledge: Cross-sectional Study	JMIR public health and surveillance
S. Jo, K. A. Pituch and N. Howe	2022	The Relationships Between Social Media and Human Papillomavirus Awareness and Knowledge: Cross-sectional Study	JMIR public health and surveillance
M. J. Jung and M. S. Seo	2022	Assessment of reliability and information quality of YouTube videos about root canal treatment after 2016	BMC Oral Health
M. J. Jung and M. S. Seo	2022	Assessment of reliability and information quality of YouTube videos about root canal treatment after 2016	BMC Oral Health
S. Kachhara, D. Nallaswamy and M. Subha	2020	Attitude of dental faculty on admissions to dental colleges through national eligibility cum entrance test (Neet) – a knowledge, aptitude and perspective survey	Medico-Legal Update
Y. Kamarudin, N. A. Mohd Nor, A. C. Libamin, A. N. H. Suriani, J. Marhazlinda, T. Bramantoro, A. Ramadhani and P. Neville	2022	Social media use, professional behaviors online, and perceptions toward e-professionalism among dental students	J Dent Educ
Y. Kamarudin, N. A. Mohd Nor, A. C. Libamin, A. N. H. Suriani, J. Marhazlinda, T. Bramantoro, A. Ramadhani and P. Neville	2022	Social media use, professional behaviors online, and perceptions toward e-professionalism among dental students	Journal of Dental Education
M. E. Kaval, G. Kandemir Demirci, A. A. Atesci, F. Sarsar, F. Dindaroğlu, P. Güneri and M. K. Caliskan	2022	YouTube™ as an information source for regenerative endodontic treatment procedures: Quality and content analysis	Int J Med Inform
M. E. Kaval, G. Kandemir Demirci, A. A. Atesci, F. Sarsar, F. Dindaroğlu, P. Güneri and M. K. Caliskan	2022	YouTube™ as an information source for regenerative endodontic treatment procedures: Quality and content analysis	Int J Med Inform
M. E. Kaval, G. Kandemir Demirci, A. A. Atesci, F. Sarsar, F. Dindaroğlu, P. Güneri and M. K. Caliskan	2022	YouTube™ as an information source for regenerative endodontic treatment procedures: Quality and content analysis	International Journal of Medical Informatics
C. E. Kearns, J. Urata and B. W. Chaffee	2022	California Dentists’ Engagement in Media Advocacy for Sugar Restriction Policies	JDR Clinical and Translational Research
C. E. Kearns, J. Urata and B. W. Chaffee	2022	California Dentists’ Engagement in Media Advocacy for Sugar Restriction Policies	JDR Clinical and Translational Research
A. J. Kennerley, D. A. Mitchell, A. Sebald and I. Watson	2022	Real-time magnetic resonance imaging: mechanics of oral and facial function	Br J Oral Maxillofac Surg
A. J. Kennerley, D. A. Mitchell, A. Sebald and I. Watson	2022	Real-time magnetic resonance imaging: mechanics of oral and facial function	British Journal of Oral and Maxillofacial Surgery
A. J. Kennerley, D. A. Mitchell, A. Sebald and I. Watson	2022	Real-time magnetic resonance imaging: mechanics of oral and facial function	British Journal of Oral and Maxillofacial Surgery
H. Khazaie, J. Y. Lebni, J. Abbas, B. Mahaki, F. Chaboksavar, N. Kianipour, R. Toghroli and A. Ziapour	2023	Internet Addiction Status and Related Factors among Medical Students: A Cross-Sectional Study in Western Iran	Community Health Equity Res Policy
A. Khehra, N. Steinberg and L. Levin	2022	The role of educators, mentors, and motivation in shaping dental students to become life-long learners: A pan-Canadian survey	J Dent Educ
A. Khehra, N. Steinberg and L. Levin	2022	The role of educators, mentors, and motivation in shaping dental students to become life-long learners: A pan-Canadian survey	Journal of Dental Education
D. D. Kılınç	2022	Is the information about orthodontics on Youtube and TikTok reliable for the oral health of the public? A cross sectional comparative study	J Stomatol Oral Maxillofac Surg
D. D. Kılınç	2022	Is the information about orthodontics on Youtube and TikTok reliable for the oral health of the public? A cross sectional comparative study	Journal of Stomatology, Oral and Maxillofacial Surgery
D. D. Kılınç	2022	Is the information about orthodontics on Youtube and TikTok reliable for the oral health of the public? A cross sectional comparative study	Journal of Stomatology, Oral and Maxillofacial Surgery
D. H. Kim and S. Kim	2021	Curriculum of gross anatomy education in Korean dental hygiene programs: Perceptions of clinical dental hygienists	Anat Sci Educ
D. H. Kim and S. Kim	2022	Curriculum of gross anatomy education in Korean dental hygiene programs: Perceptions of clinical dental hygienists	Anat Sci Educ
D. H. Kim and S. Kim	2022	Curriculum of gross anatomy education in Korean dental hygiene programs: Perceptions of clinical dental hygienists	Anatomical Sciences Education
S. Kiuchi, U. Cooray, T. Kusama, T. Yamamoto, H. Abbas, N. Nakazawa, K. Kondo, K. Osaka and J. Aida	2022	Oral Status and Dementia Onset: Mediation of Nutritional and Social Factors	Journal of Dental Research
F. B. Kneitz, F. A. R. Scalioni, L. C. D. Tavares, M. J. D. S. Campos, C. F. Carrada and F. C. Machado	2023	Elementary school teachers' knowledge and attitudes toward emergency management of traumatic dental injuries	Brazilian oral research
J. K. Knorst, B. Brondani, M. V. Vettore, D. Hesse, F. M. Mendes and T. M. Ardenghi	2022	Pathways between Social Capital and Oral Health from Childhood to Adolescence	J Dent Res
J. K. Knorst, B. Brondani, M. V. Vettore, D. Hesse, F. M. Mendes and T. M. Ardenghi	2022	Pathways between Social Capital and Oral Health from Childhood to Adolescence	Journal of Dental Research
J. K. Knorst, F. Tomazoni, C. S. Sfreddo, M. Vettore, D. Hesse and T. M. Ardenghi	2022	Social capital and oral health in children and adolescents: A systematic review and meta-analysis	Community Dentistry and Oral Epidemiology
J. K. Knorst, F. Tomazoni, C. S. Sfreddo, M. V. Vettore, D. Hesse and T. M. Ardenghi	2022	Social capital and oral health in children and adolescents: A systematic review and meta-analysis	Community Dent Oral Epidemiol
J. K. Knorst, F. Tomazoni, C. S. Sfreddo, M. V. Vettore, D. Hesse and T. M. Ardenghi	2022	Social capital and oral health in children and adolescents: A systematic review and meta-analysis	Community Dent Oral Epidemiol
J. K. Knorst, M. V. Vettore and T. M. Ardenghi	2022	Social capital and oral health promotion: Past, present, and future challenges	Front Oral Health
J. K. Knorst, M. V. Vettore, B. Brondani, B. Emmanuelli, S. M. Paiva and T. M. Ardenghi	2022	Impact of community and individual social capital during early childhood on oral health-related quality of life: A 10-year prospective cohort study	J Dent
J. K. Knorst, M. V. Vettore, B. Brondani, B. Emmanuelli, S. M. Paiva and T. M. Ardenghi	2022	Impact of community and individual social capital during early childhood on oral health-related quality of life: A 10-year prospective cohort study	Journal of Dentistry
J. K. Knorst, M. V. Vettore, B. Brondani, B. Emmanuelli, F. Tomazoni and T. M. Ardenghi	2022	Sense of coherence moderates the relationship between social capital and oral health‑related quality of life in schoolchildren: a 10-year cohort study	Health and Quality of Life Outcomes
A. Knutt, L. D. Boyd, J. L. Adams and J. Vineyard	2022	Compassion Satisfaction, Compassion Fatigue, and Burnout among Dental Hygienists in the United States	Journal of dental hygiene : JDH
T. Krastev, M. Payer, Z. Krastev, J. F. P. Cardelles, A. Vegh, D. Banyai, Z. Geczi and D. Vegh	2022	The Utilisation of CAD/CAM Technology Amongst Austrian Dentists: A Pilot Study	Int Dent J
T. Krastev, M. Payer, Z. Krastev, J. F. P. Cardelles, A. Vegh, D. Banyai, Z. Geczi and D. Vegh	2022	The Utilisation of CAD/CAM Technology Amongst Austrian Dentists: A Pilot Study	International Dental Journal
T. Krastev, M. Payer, Z. Krastev, J. F. P. Cardelles, A. Vegh, D. Banyai, Z. Geczi and D. Vegh	2023	The Utilisation of CAD/CAM Technology Amongst Austrian Dentists: A Pilot Study	Int Dent J
S. Kuipers, S. Castelein, L. Kronenberg, J. van ’t Veer and N. Boonstra	2023	A Human-Centered Design Approach to Develop Oral Health Nursing Interventions in Patients with a Psychotic Disorder	International Journal of Environmental Research and Public Health
D. Kumar, B. E. S. Dawoud, S. Kent, MtreC and P. Kyzas	2021	Antibiotic practices in non-condylar mandibular fractures: a Maxillofacial Trainee Research Collaborative (MTReC) UK-wide survey	Br J Oral Maxillofac Surg
D. Kumar, B. E. S. Dawoud, S. Kent, MtreC and P. Kyzas	2022	Antibiotic practices in non-condylar mandibular fractures: a Maxillofacial Trainee Research Collaborative (MTReC) UK-wide survey	British Journal of Oral and Maxillofacial Surgery
N. Kurian, I. A. Varghese, J. M. Cherian, V. S. Varghese, A. M. Sabu, P. Sharma and M. G. Varghese	2022	Influence of social media platforms in dental education and clinical practice: A cross-sectional survey among dental trainees and professionals	J Dent Educ
N. Kurian, I. A. Varghese, J. M. Cherian, V. S. Varghese, A. M. Sabu, P. Sharma and M. G. Varghese	2022	Influence of social media platforms in dental education and clinical practice: A cross-sectional survey among dental trainees and professionals	J Dent Educ
N. Kurian, I. A. Varghese, J. M. Cherian, V. S. Varghese, A. M. Sabu, P. Sharma and M. G. Varghese	2022	Influence of social media platforms in dental education and clinical practice: A cross-sectional survey among dental trainees and professionals	Journal of Dental Education
N. Kurian, K. G. Varghese, S. Daniel, V. S. Varghese, T. Kaur and R. Verma	2022	Are YouTube videos on complete arch fixed implant-supported prostheses useful for patient education?	Journal of Prosthetic Dentistry
Y. Lam, J. Seehra, S. Abela and M. T. Cobourne	2022	A cross-sectional study of exposure across social media platforms for the British Orthodontic Society retention awareness campaign: #HoldthatSmile	Journal of Orthodontics
Y. Lam, J. Seehra, S. Abela and M. T. Cobourne	2022	A cross-sectional study of exposure across social media platforms for the British Orthodontic Society retention awareness campaign: #HoldthatSmile	Journal of Orthodontics
R. Lamenha-Lins, D. M. C. Pugliesi, F. J. C. de Lima, A. R. O. Moreira, P. de Marcelos and V. E. Dos Santos Junior	2021	A mobile application as a learning tool for improving dental students' knowledge regarding dental trauma	European journal of dental education
E. J. Lee, H. S. Kim and M. H. Joo	2022	Social Media vs. Mass Media: Mitigating the Suspicion of Ulterior Motives in Public Health Communication	Health Commun
E. J. Lee, H. S. Kim and M. H. Joo	2022	Social Media vs. Mass Media: Mitigating the Suspicion of Ulterior Motives in Public Health Communication	Health Communication
S. Lee and J. E. Kim	2022	Evaluating the Precision of Automatic Segmentation of Teeth, Gingiva and Facial Landmarks for 2D Digital Smile Design Using Real-Time Instance Segmentation Network	Journal of Clinical Medicine
V. H. K. Lee, G. Kyoon-Achan, J. Levesque, S. Ghotra, R. Hu and R. J. Schroth	2023	Promoting early childhood oral health and preventing early childhood caries on Instagram	Frontiers in Oral Health
J. Lerner, K. Killion and V. Duffy	2022	Improving diet and dental hygiene behaviours among toddlers through tailored messaging and motivational interviewing: a study protocol for an online multicomponent intervention	Appetite
A. Lissoni, C. M. Morini, B. Mainardi, E. Polizzi, G. Tetè, E. Agliardi and S. Abati	2020	The smokeless tobacco: a survey in a cohort of young Italians through a social-media questionnaire	J Biol Regul Homeost Agents
M. Lotto, O. S. Jorge, M. A. De Andrade Moreira Machado and T. Cruvinel	2023	Exploring online oral health misinformation: a content analysis	Brazilian Oral Research
M. Lotto, O. S. Jorge, T. S. Menezes, A. M. Ramalho, T. M. Oliveira, F. Bevilacqua and T. Cruvinel	2022	Psychophysiological Reactions of Internet Users Exposed to Fluoride Information and Disinformation: Protocol for a Randomized Controlled Trial	JMIR Research Protocols
M. Lotto, O. S. Jorge, T. S. Menezes, A. M. Ramalho, T. M. Oliveira, F. Bevilacqua and T. Cruvinel	2022	Psychophysiological Reactions of Internet Users Exposed to Fluoride Information and Disinformation: Protocol for a Randomized Controlled Trial	JMIR Research Protocols
M. Lotto, T. S. Menezes, I. Z. Hussain, S. F. Tsao, Z. A. Butt, P. P. Morita and T. Cruvinel	2022	Characterization of False or Misleading Fluoride Content on Instagram: Infodemiology Study	Journal of Medical Internet Research
M. Lotto, T. S. Menezes, I. Z. Hussain, S. F. Tsao, Z. A. Butt, P. P. Morita and T. Cruvinel	2022	Characterization of False or Misleading Fluoride Content on Instagram: Infodemiology Study	Journal of Medical Internet Research
M. Lotto, S. M. T, I. Zakir Hussain, S. F. Tsao, Z. Ahmad Butt, P. M. P and T. Cruvinel	2022	Characterization of False or Misleading Fluoride Content on Instagram: Infodemiology Study	J Med Internet Res
K. C. Lu, Z. T. Dahl, R. J. Weyant, D. W. McNeil, B. Foxman, M. L. Marazita and J. M. Burgette	2022	Exploring Mothers' Perspectives About Why Grandparents in Appalachia Give Their Grandchildren Cariogenic Foods and Beverages: A Qualitative Study	J Acad Nutr Diet
K. C. Lu, Z. T. Dahl, R. J. Weyant, D. W. McNeil, B. Foxman, M. L. Marazita and J. M. Burgette	2022	Exploring Mothers’ Perspectives About Why Grandparents in Appalachia Give Their Grandchildren Cariogenic Foods and Beverages: A Qualitative Study	Journal of the Academy of Nutrition and Dietetics
E. A. Ludwig, S. L. Tolle and J. R. Suedbeck	2022	Color-Blind Racial Attitudes in Practicing Dental Hygienists	Journal of dental hygiene : JDH
T. Luo, M. Li, D. Williams, J. Fritz, S. Phillippi, Q. Yu, S. Kantrow, L. Chen, Y. Chen, K. Beiter and et al.	2021	Urban and Rural Disparities in a WeChat-Based Smoking Cessation Intervention among Chinese Smokers	International journal of environmental research and public health
T. Luo, M. S. Li, D. Williams, J. Fritz, K. Beiter, S. Phillippi, Q. Yu, S. Kantrow, W. T. Lin, Y. H. Kao, Y. Chen, L. Chen and T. S. Tseng	2022	A WeChat-based smoking cessation intervention for Chinese smokers: A pilot study	Internet Interventions
T. Luo, M. S. Li, D. Williams, J. Fritz, K. Beiter, S. Phillippi, Q. Yu, S. Kantrow, W. T. Lin, Y. H. Kao, Y. Chen, L. Chen and T. S. Tseng	2022	A WeChat-based smoking cessation intervention for Chinese smokers: A pilot study	Internet Interventions
T. Luo, M. S. Li, D. Williams, J. Fritz, K. Beiter, S. Phillippi, Q. Yu, S. Kantrow, W. T. Lin, Y. H. Kao and et al.	2022	A WeChat-based smoking cessation intervention for Chinese smokers: a pilot study	Internet interventions
G. M. Machado and M. M. Braga	2022	Users' passivity in accessing digested scientific evidence through social media: cross-sectional insights	BMC Res Notes
G. M. Machado and M. M. Braga	2022	Users' passivity in accessing digested scientific evidence through social media: cross-sectional insights	BMC Research Notes
P. C. Maganur, Z. Hakami, R. G. Raghunath, S. Vundavalli, G. Jeevanandan, Y. M. Almugla, S. B. Khanagar and S. Vishwanathaiah	2022	Reliability of Educational Content Videos in YouTube™ about Stainless Steel Crowns	Children
M. Mahmoud, W. Syed, M. Al-Arifi, F. Al-Mana and A. Naqvi	2019	Reasons for self-medication with antibiotics among people with secondary education or higher in Hyderabad, India: a cross-sectional study	Pharmacoepidemiology and drug safety
S. K. Mallineni, S. Nuvvula, J. C. Bhumireddy, A. F. Ismail, P. Verma, R. Sajja, A. Alassaf, B. Almulhim, S. Alghamdi, A. Saha, V. Goyal and S. Namineni	2022	Knowledge and perceptions regarding coronavirus (Covid-19) among pediatric dentists during lockdown period	International Journal of Environmental Research and Public Health
S. A. Manzoor and A. H. Alomari	2022	Modeling the Behavioral Response of Dentists to COVID-19 and Assessing the Perceived Impacts of Pandemic on Operative Dentistry Practices in Pakistan	Front Public Health
S. A. Manzoor and A. H. Alomari	2022	Modeling the Behavioral Response of Dentists to COVID-19 and Assessing the Perceived Impacts of Pandemic on Operative Dentistry Practices in Pakistan	Frontiers in Public Health
K. Marcus, M. Balasubramanian, S. D. Short and W. Sohn	2022	Dental diaspora: oral health care attitudes and experiences in culturally and linguistically diverse mothers in Australia	BMC Health Serv Res
K. Marcus, M. Balasubramanian, S. D. Short and W. Sohn	2022	Dental diaspora: oral health care attitudes and experiences in culturally and linguistically diverse mothers in Australia	BMC Health Services Research
K. Marcus, M. Balasubramanian, S. D. Short and W. Sohn	2022	Dental diaspora: oral health care attitudes and experiences in culturally and linguistically diverse mothers in Australia	BMC Health Services Research
E. Martin, A. Lee and E. Jennings	2022	Articaine: dental practitioner use, basis of perception and evidence-based dentistry—a cross-sectional study	BDJ Open
E. Martin, A. Lee and E. Jennings	2022	Articaine: dental practitioner use, basis of perception and evidence-based dentistry—a cross-sectional study	BDJ Open
Y. Martínez-Beneyto, C. Navarrete-García, C. Serna-Muñoz, V. Ausina-Márquez, A. Poza-Pascual, A. J. Expósito-Delgado, A. Vicente and A. J. Ortiz-Ruiz	2022	Spanish Paediatricians’ Knowledge, Attitudes and Practices Regarding Oral Health of Children under 6 Years of Age: A Cross-Sectional Study	International Journal of Environmental Research and Public Health
J. C. S. Martins, J. B. de Lima, R. O. Cartaxo and P. H. Sette-de-Souza	2022	Use of WhatsApp in Dental Education: a Scoping Review	Medical Science Educator
M. A. Masiga and S. Wandibba	2022	Navigating the healthcare system in Nairobi City County: perspectives and experiences in the utilization of oral healthcare by caregivers of children with HIV/AIDS	BMC Health Serv Res
M. A. Masiga and S. Wandibba	2022	Navigating the healthcare system in Nairobi City County: perspectives and experiences in the utilization of oral healthcare by caregivers of children with HIV/AIDS	BMC Health Services Research
R. Matos Lamenha-Lins, D. Maria de Carvelho Pugliesi, F. José Camello de Lima, A. Regina Oliveira Moreira, P. Gonçalves Correia de Leite de Marcelos and V. E. Dos Santos, Jr.	2022	Mobile application as a learning tool for improving dental students' knowledge regarding dental trauma	Eur J Dent Educ
R. Matos Lamenha-Lins, D. Maria de Carvelho Pugliesi, F. José Camello de Lima, A. Regina Oliveira Moreira, P. Gonçalves Correia de Leite de Marcelos and V. E. dos Santos	2022	Mobile application as a learning tool for improving dental students' knowledge regarding dental trauma	European Journal of Dental Education
R. Matos Lamenha-Lins, D. Maria de Carvelho Pugliesi, F. José Camello de Lima, A. Regina Oliveira Moreira, P. Gonçalves Correia de Leite de Marcelos and V. E. dos Santos	2022	Mobile application as a learning tool for improving dental students' knowledge regarding dental trauma	European Journal of Dental Education
M. Meldgaard, M. Gamborg and H. Terkildsen Maindal	2022	Health literacy levels among women in the prenatal period: A systematic review	Sex Reprod Healthc
M. Meldgaard, M. Gamborg and H. Terkildsen Maindal	2022	Health literacy levels among women in the prenatal period: A systematic review	Sexual and Reproductive Healthcare
B. Menon, S. Sannapareddy and M. Menon	2021	Assessment of Severity of Stress Among Medical and Dental Students During the COVID-19 Pandemic	Ann Indian Acad Neurol
S. Mifsud, N. Attard and G. Gatt	2023	The impact of school-based social media and online technology on oral health education for individuals with disability	Special Care in Dentistry
M. A. Montasser	2022	MOBILE APP AND SOCIAL MEDIA-BASED INTERVENTIONS MAY HAVE A POSITIVE INFLUENCE ON THE BEHAVIOR OF ORTHODONTIC PATIENTS	J Evid Based Dent Pract
M. A. Montasser	2022	MOBILE APP AND SOCIAL MEDIA-BASED INTERVENTIONS MAY HAVE APOSITIVE INFLUENCE ON THE BEHAVIOR OF ORTHODONTIC PATIENTS	Journal of Evidence-Based Dental Practice
R. R. Moraes, C. E. Cuevas-Suárez, W. G. Escalante-Otárola, M. R. Fernández, A. Dávila-Sánchez, P. Grau-Grullon, E. Fernández, T. M. López, G. Grazioli, L. A. Arana, L. F. Rondón, W. B. Torrez, G. S. Lima, H. S. Schuch, M. B. Correa and F. F. Demarco	2022	A multi-country survey on the impact of COVID-19 on dental practice and dentists’ feelings in Latin America	BMC Health Services Research
G. Morgan, N. Williams, V. Schmidt, D. Cookson, C. Symington and G. Pinchbeck	2022	A Dog's Dinner: Factors affecting food choice and feeding practices for UK dog owners feeding raw meat-based or conventional cooked diets	Preventive Veterinary Medicine
N. A. Mortadi, S. S. Al-Houry, K. H. Alzoubi and O. F. Khabour	2020	Effectiveness of peer evaluation in learning process: a case from dental technology students	Open dentistry journal
	2022	2022 IEEE Delhi Section Conference, DELCON 2022	2022 IEEE Delhi Section Conference, DELCON 2022
H. Abbas, K. Takeuchi, K. Osaka, C. C. Guarnizo-Herreño, G. Tsakos and R. G. Watt	2023	The role of science communication and academic health advocacy in improving population oral health and tackling inequalities	Community Dentistry and Oral Epidemiology
H. Abbasi, M. Saqib, R. Jouhar, A. Lal, N. Ahmed, M. A. Ahmed and M. K. Alam	2021	The Efficacy of Little Lovely Dentist, Dental Song, and Tell-Show-Do Techniques in Alleviating Dental Anxiety in Paediatric Patients: a Clinical Trial	BioMed research international
H. Mortazavi and M. Kadkhodazadeh	2022	The Role of Family and Friends in Accepting Dental Implant Treatment: A Preliminary Clinical Report on an Iranian Population	Journal of Long-Term Effects of Medical Implants
A. Muhetaer, H. Yang, Y. Liu and C. Huang	2023	Three-dimensionally printed implant surgical guide-related experience, knowledge, attitude, and professional behaviors among 2028 dentists in China: A cross-sectional study	Journal of Prosthetic Dentistry
M. Mupparapu and R. Kulkarni	2021	Assessment of radiology baseline knowledge of freshman North American dental students prior to any formal instruction	Eur J Dent Educ
M. Mupparapu and R. Kulkarni	2022	Assessment of radiology baseline knowledge of freshman North American dental students prior to any formal instruction	Eur J Dent Educ
M. Mupparapu and R. Kulkarni	2022	Assessment of radiology baseline knowledge of freshman North American dental students prior to any formal instruction	European Journal of Dental Education
G. H. Naguib, M. H. Ahmed, E. N. Alshouibi and M. T. Hamed	2018	Innovative Integration of Facebook Groups in Biomaterials Course: Perception of Dental Students	Acta Inform Med
S. Naishlos, S. Blumer, S. Nissan, J. Nissan and J. Kharouba	2023	Comparison of Childhood Caries Levels between Children of Pediatric Dentists and Children of General Dentists: A Cross-Sectional Study	Children
R. P. Nalliah and V. Allareddy	2014	Students distracted by electronic devices perform at the same level as those who are focused on the lecture	PeerJ
A. Nanji, N. Nanji and A. S. Eidelman	2022	Students’ perceptions on shadowing during COVID-19 and an exploration of innovative solutions for clinical exposure	Journal of Dental Education
A. Nanji, N. Nanji and A. S. Eidelman	2023	Students' perceptions on shadowing during COVID-19 and an exploration of innovative solutions for clinical exposure	J Dent Educ
N. Naved and F. Umer	2022	Navigating through our history in research: An altmetric analysis for publications by the full-time operative dentistry faculty at the Aga Khan University Hospital in the past decade	Journal of the Pakistan Medical Association
S. U. Nayak, K. P. Raja, A. Pal, K. Pai and R. Shenoy	2022	Teledentistry: A new oral care delivery tool among Indian dental professionals - a questionnaire study	F1000Research
Nct	2015	Effects of a Psycho-educational Intervention for Family Caregivers in Palliative Care	https://clinicaltrials.gov/show/NCT02482415
Nct	2015	OTIS - Optimized Complementary Feeding Study	https://clinicaltrials.gov/show/NCT02634749
Nct	2016	Essential Oil+ELA, Plaque and Gingivitis	https://clinicaltrials.gov/show/NCT02884817
Nct	2016	Effect on Periodontal Markers by Bleaching Intracoronal Technique	https://clinicaltrials.gov/show/NCT02718183
Nct	2016	Efficacy of Different Chlorhexidine Concentrations	https://clinicaltrials.gov/show/NCT02911766
Nct	2017	Obesity and Caries in Young South Asian Children: a Common Risk Factor Approach	https://clinicaltrials.gov/show/NCT03077425
Nct	2018	Atraumatic Restorative Treatment (ART) in Early Childhood Caries (ECC)	https://clinicaltrials.gov/show/NCT03756025
Nct	2018	Virtual Reality Videos in Improving Bowel Preparation Quality of Colonoscopy	https://clinicaltrials.gov/show/NCT03667911
V. H. Nguyen, E. R. Lyden and S. D. Yoachim	2021	Using Instagram as a tool to enhance anatomy learning at two US dental schools	J Dent Educ
K. Nichols	2022	What are the ethical considerations of using video social media platforms such as TikTok in your dental practice?	J Am Dent Assoc
K. Nichols	2022	What are the ethical considerations of using video social media platforms such as TikTok in your dental practice?	J Am Dent Assoc
K. Nichols	2022	What are the ethical considerations of using video social media platforms such as TikTok in your dental practice?	Journal of the American Dental Association
K. Nichols and R. Pappas	2022	The #ethics behind social media influencers in dentistry	J Am Dent Assoc
K. Nichols and R. Pappas	2022	The #ethics behind social media influencers in dentistry	Journal of the American Dental Association
P. Nieminen, E. Uma, S. A. Mani, J. John, M. L. Laitala and O. P. Lappalainen	2022	E-Professionalism among Dental Students from Malaysia and Finland	International Journal of Environmental Research and Public Health
Â. D. Nora, J. K. Knorst, L. D. Comim, D. N. de Oliveira Racki, L. S. Alves and J. E. do Amaral Zenkner	2022	Self-perceived neighborhood factors and OHRQoL among adolescents: a population-based study in southern Brazil	Brazilian Oral Research
C. O´Connor, F. Bridges-Smith, C. Docherty, N. D. P. B. Research Network and R. Holliday	2022	General dental practitioner views on the current and future provision of advanced NHS restorative dentistry services: a cross-sectional survey in England	British Dental Journal
C. O´Connor, F. Bridges-Smith, C. Docherty, N. D. P. B. Research Network and R. Holliday	2022	General dental practitioner views on the current and future provision of advanced NHS restorative dentistry services: a cross-sectional survey in England	British Dental Journal
M. Ogenchuk, J. Graham, G. Uswak, H. Graham, R. Weiler and V. R. Ramsden	2022	Pediatric oral health: community-based participatory research	BMC Pediatrics
M. Ogenchuk, J. Graham, G. Uswak, H. Graham, R. Weiler and V. R. Ramsden	2022	Pediatric oral health: community-based participatory research	BMC Pediatrics
A. A. Oglat and H. Hasan	2022	Jordanian women's (studying or working in medical fields) awareness in terms of the use of dental imaging during pregnancy	BMC Oral Health
A. A. Oglat and H. Hasan	2022	Jordanian women’s (studying or working in medical fields) awareness in terms of the use of dental imaging during pregnancy	BMC Oral Health
A. A. Oglat and H. Hasan	2022	Jordanian women’s (studying or working in medical fields) awareness in terms of the use of dental imaging during pregnancy	BMC Oral Health
J. Olding and K. Fan	2022	Debt experience and sources of funding in OMFS training: A survey of current and aspirant OMFS trainees	British Journal of Oral and Maxillofacial Surgery
L. M. Oliveira, K. D. S. Pilecco, D. F. de Souza, C. A. de Oliveira and F. B. Zanatta	2022	Main uses of Instagram in oral health research–A scoping review	Health Policy and Technology
L. M. Oliveira, K. D. S. Pilecco, D. F. de Souza, C. A. de Oliveira and F. B. Zanatta	2022	Main uses of Instagram in oral health research–A scoping review	Health Policy and Technology
C. Oliveira-Dias, S. Morais and A. R. Costa	2022	Sex differences in the association between social capital and healthcare use-Results from the Survey of Health, Ageing and Retirement in Europe (SHARE)	Health Soc Care Community
C. Oliveira-Dias, S. Morais and A. R. Costa	2022	Sex differences in the association between social capital and healthcare use—Results from the survey of health, ageing and retirement in Europe (SHARE)	Health and Social Care in the Community
O. Oyebode, J. Fowles, D. Steeves and R. Orji	2022	Machine Learning Techniques in Adaptive and Personalized Systems for Health and Wellness	International Journal of Human-Computer Interaction
O. Oyebode, J. Fowles, D. Steeves and R. Orji	2023	Machine Learning Techniques in Adaptive and Personalized Systems for Health and Wellness	International Journal of Human-Computer Interaction
E. Ç. Özdemir and M. Uzunkaya	2022	Evaluation of the Awareness of Physicians and Dentists of the Relationship between Periodontal Status and Systemic Diseases	Cumhuriyet Dental Journal
E. Ozkan and A. H. Acar	2022	YouTube™ as a Source of Information for Patients Regarding Dental Implant Failure: A Content Analysis	Journal of Craniofacial Surgery
E. Ozkan and A. H. Acar	2022	YouTube™ as a Source of Information for Patients Regarding Dental Implant Failure: A Content Analysis	Journal of Craniofacial Surgery
E. Özkan and A. H. Acar	2022	YouTube™ as a Source of Information for Patients Regarding Dental Implant Failure: A Content Analysis	J Craniofac Surg
T. Paksoy, S. Ceylan Şen, G. Ustaoğlu and D. G. Bulut	2023	What do TikTok videos offer us about dental implants treatment?	Journal of Stomatology, Oral and Maxillofacial Surgery
T. Paksoy, S. Ceylan ŞEn, G. UstaoĞLu and D. G. Bulut	2022	What do TikTok videos offer us about dental implants treatment?	Journal of Stomatology, Oral and Maxillofacial Surgery
S. Panthi, A. Bhandari, R. Acharya, P. Khatiwada, N. Khanal, B. Bhattarai, L. B. Basnet, V. K. Khanal, S. S. Budhathoki, A. Ghimire and P. Pokharel	2022	Medical students' attitude towards cultural diversity: a cross-sectional study at a health sciences university in eastern Nepal	BMJ Open
S. Panthi, A. Bhandari, R. Acharya, P. Khatiwada, N. Khanal, B. Bhattarai, L. B. Basnet, V. K. Khanal, S. S. Budhathoki, A. Ghimire and P. Pokharel	2022	Medical students' attitude towards cultural diversity: a cross-sectional study at a health sciences university in eastern Nepal	BMJ open
J. S. Park, A. T. Page, K. N. Wang, M. Tennant and E. Kruger	2022	Australian community pharmacists' ability to identify the indications for dental prescriptions-a case vignette study	Int J Pharm Pract
J. S. Park, A. T. Page, K. N. Wang, M. Tennant and E. Kruger	2022	Australian community pharmacists' ability to identify the indications for dental prescriptions-a case vignette study	The International journal of pharmacy practice
Y. T. Park, Y. J. Kim and K. G. Kim	2022	Factors Associated with Website Operation among Small Hospitals and Medical and Dental Clinics in Korea	Healthcare Informatics Research
M. R. Patait, K. V. Saraf and P. M. Wakchaure	2022	Assessment of knowledge and awareness of probiotics among the dental post-graduate students- A questionnaire study	Journal of Indian Academy of Oral Medicine and Radiology
M. M. Patwary, M. R. Hossain, R. Sultana, A. R. Dazhamyar, A. D. Parsa, R. Kabir and S. Shoib	2022	Knowledge, attitudes and practices of healthcare professionals toward the novel coronavirus during the early stage of COVID-19 in a lower-and-middle income country, Bangladesh	Front Public Health
M. M. Patwary, M. R. Hossain, R. Sultana, A. R. Dazhamyar, A. D. Parsa, R. Kabir and S. Shoib	2022	Knowledge, attitudes and practices of healthcare professionals toward the novel coronavirus during the early stage of COVID-19 in a lower-and-middle income country, Bangladesh	Frontiers in Public Health
N. R. Paul, S. R. Baker and B. J. Gibson	2021	Decision Making from the Experience of Orthognathic Surgery Patients: A Grounded Theory Approach	JDR Clin Trans Res
N. R. Paul, S. R. Baker and B. J. Gibson	2022	Decision Making from the Experience of Orthognathic Surgery Patients: A Grounded Theory Approach	JDR Clin Trans Res
N. R. Paul, S. R. Baker and B. J. Gibson	2022	Decision Making from the Experience of Orthognathic Surgery Patients: A Grounded Theory Approach	JDR Clinical and Translational Research
B. Peltier and A. Curley	2013	The ethics of social media in dental practice: ethical tools and professional responses	J Calif Dent Assoc
E. Pfender, A. Bleakley, M. Ellithorpe, M. Hennessey, E. Maloney, A. Jordan and R. Stevens	2022	Perceptions of Sports and Energy Drinks: Factors Associated with Adolescent Beliefs	American journal of health promotion : AJHP
E. Pfender, A. Bleakley, M. Ellithorpe, M. Hennessey, E. Maloney, A. Jordan and R. Stevens	2022	Perceptions of Sports and Energy Drinks: Factors Associated with Adolescent Beliefs	Am J Health Promot
E. Pfender, A. Bleakley, M. Ellithorpe, M. Hennessey, E. Maloney, A. Jordan and R. Stevens	2022	Perceptions of Sports and Energy Drinks: Factors Associated with Adolescent Beliefs	American Journal of Health Promotion
E. Pfender, A. Bleakley, M. Ellithorpe, M. Hennessey, E. Maloney, A. Jordan and R. Stevens	2022	Perceptions of Sports and Energy Drinks: Factors Associated with Adolescent Beliefs	American Journal of Health Promotion
E. Pfender, A. Bleakley, M. Ellithorpe, M. Hennessey, E. Maloney, A. Jordan and R. Stevens	2023	Perceptions of Sports and Energy Drinks: Factors Associated with Adolescent Beliefs	American Journal of Health Promotion
A. Pivovar, E. Semprebon, C. P. Furquim, J. L. Schussel, J. M. Amenábar and C. C. Torres-Pereira	2022	Innovative reflection on oral cancer research priorities: the contribution of social network analysis	Brazilian Oral Research
P. Poblete and E. Nieto	2020	Does time matter? WhatsApp vs electronic mail for dental education. A pilot study	European journal of dental education
B. Poirier, S. Tang, D. G. Haag, S. Sethi, J. Hedges and L. Jamieson	2022	Oral health promotion and programming provided by Aboriginal Community Controlled Health Organisations in South Australia	Health Promot J Austr
B. Poirier, S. Tang, D. G. Haag, S. Sethi, J. Hedges and L. Jamieson	2022	Oral health promotion and programming provided by Aboriginal Community Controlled Health Organisations in South Australia	Health Promotion Journal of Australia
B. Poirier, S. Tang, D. G. Haag, S. Sethi, J. Hedges and L. Jamieson	2022	Oral health promotion and programming provided by Aboriginal Community Controlled Health Organisations in South Australia	Health Promotion Journal of Australia
V. Prada, M. Laurà, R. Zuccarino, M. M. Reilly and M. E. Shy	2022	Virtual Charcot-Marie-Tooth Examination Score: A Validated Virtual Evaluation for People with Charcot-Marie-Tooth Disease	Neurology: Clinical Practice
N. Prado, S. Hosni, J. Darcey, A. Aminian and O. Malik	2022	Smile makeover treatments	Br Dent J
N. Prado, S. Hosni, J. Darcey, A. Aminian and O. Malik	2022	Smile makeover treatments	British Dental Journal
N. Prado, S. Hosni, J. Darcey, A. Aminian and O. Malik	2022	Smile makeover treatments	British Dental Journal
T. Priadarsini and G. Jeevanandan	2019	Knowledge and awareness in the management of children with autism spectrum disorders among dental students	Drug invention today
D. Prithiviraj, N. R. Siddiqui, R. S. Smyth, S. J. Hodges and M. O. Sharif	2022	The awareness and usage of orthodontic apps and social media by orthodontists in the UK: A questionnaire-based study	J Orthod
D. Prithiviraj, N. R. Siddiqui, R. S. Smyth, S. J. Hodges and M. O. Sharif	2023	The awareness and usage of orthodontic apps and social media by orthodontists in the UK: A questionnaire-based study	J Orthod
C. M. Pucinelli, A. A. de Oliveira, P. Nelson-Filho, L. A. B. da Silva, G. P. A. de Castro, R. B. Lima and R. A. B. da Silva	2022	Online teaching, quality of life and anxiety of Brazilian dental professors during the COVID-19 outbreak	Brazilian Oral Research
M. Puupponen, J. Tynjälä, R. Välimaa and L. Paakkari	2023	Associations between adolescents’ energy drink consumption frequency and several negative health indicators	BMC Public Health
H. Qabool, F. Hamid and R. H. Sukhia	2022	Acceptance of SARS-CoV-2 vaccination and the associated factors among dental health care professionals: A cross-sectional survey	Dent Med Probl
H. Qabool, F. Hamid and R. H. Sukhia	2022	Acceptance of SARS-CoV-2 vaccination and the associated factors among dental health care professionals: A cross-sectional survey	Dental and Medical Problems
J. D. D. Quach, K. W. Kay, D. R. Radford and C. Louca	2022	The perceptions and attitudes of qualified dental therapists towards a diagnostic role in the provision of paediatric dental care	British Dental Journal
J. D. D. Quach, K. Wanyonyi-Kay, D. R. Radford and C. Louca	2022	The perceptions and attitudes of qualified dental therapists towards a diagnostic role in the provision of paediatric dental care	Br Dent J
Y. L. Rachmawati, D. W. Putri, N. Hariyani, A. Bahar and D. A. Maharani	2022	Analysis of quality, usefulness, reliability, visibility, and popularity of videos about dental caries on YouTube: A cross-sectional analysis	Journal of International Society of Preventive and Community Dentistry
Y. L. Rachmawati, D. W. Putri, N. Hariyani, A. Bahar and D. A. Maharani	2022	Analysis of quality, usefulness, reliability, visibility, and popularity of videos about dental caries on YouTube: A cross-sectional analysis	Journal of International Society of Preventive and Community Dentistry
A. Rahmani, L. Allahqoli, M. Hashemian, R. Ghanei Gheshlagh and B. Nemat-Shahrbabaki	2019	Effect of trans-theoretical model based education on reduction of the prevalence of gingivitis among pregnant women: application of telegram social network	Scientific journal of kurdistan university of medical sciences
K. P. Raja, A. Pal, S. U. Nayak, K. Pai and R. Shenoy	2022	Teledentistry: a new oral care delivery tool among Indian dental professionals - a questionnaire study	F1000Res
M. T. Rajeh, K. T. Aboalshamat, A. A. Nassar, S. N. Sembawa, S. A. Al Hebshi and M. K. Badri	2020	Insights on using social media in dental education: a cross-sectional study in Saudi Arabia	Open dentistry journal
A. Riad, H. Abdulqader, M. Morgado, S. Domnori, M. Koščík, J. J. Mendes, M. Klugar, E. Kateeb and O. B. O. Iads-Score	2021	Global Prevalence and Drivers of Dental Students' COVID-19 Vaccine Hesitancy	Vaccines (Basel)
Y. J. S. Ribeiro, L. G. Ferreira, P. Nelson-Filho, M. F. M. Arnez and F. W. G. Paula-Silva	2022	Influence of digital media in the oral health education of mother-child pairs: study protocol of a parallel double-blind randomized clinical trial	Trials
Y. J. S. Ribeiro, L. G. Ferreira, P. Nelson-Filho, M. F. M. Arnez and F. W. G. Paula-Silva	2022	Influence of digital media in the oral health education of mother-child pairs: study protocol of a parallel double-blind randomized clinical trial	Trials
E. K. Ritchie, D. Cella, F. Fabbiano, A. Pigneux, Y. Kanda, C. Ivanescu, B. J. Pandya and M. V. Shah	2019	The Relationship between Hospitalization and Patient-Reported Outcomes (PROs) in Patients with FLT3-Mutated (FLT3mut+) Relapsed/Refractory (R/R) Acute Myeloid Leukemia (AML): results from the Phase 3 Admiral Study	Blood
A. Romano, F. Fiori, M. Petruzzi, F. Della Vella and R. Serpico	2022	Youtube(TM) Content Analysis as a Means of Information in Oral Medicine: A Systematic Review of the Literature	Int J Environ Res Public Health
A. Romano, F. Fiori, M. Petruzzi, F. Della Vella and R. Serpico	2022	Youtube™ Content Analysis as a Means of Information in Oral Medicine: A Systematic Review of the Literature	International Journal of Environmental Research and Public Health
A. Romano, F. Fiori, M. Petruzzi, F. Della Vella and R. Serpico	2022	Youtube™ Content Analysis as a Means of Information in Oral Medicine: A Systematic Review of the Literature	International Journal of Environmental Research and Public Health
P. Rouxel, G. Tsakos, P. Demakakos, P. Zaninotto and R. G. Watt	2015	Social Capital and Oral Health Among Adults 50 Years and Older: Results From the English Longitudinal Study of Ageing	Psychosom Med
M. Ruiz, F. Kabani and J. Cotter	2022	A review of the effects of oral health media hype on clients’ perception of treatment	Canadian Journal of Dental Hygiene
T. V. Rukavina, L. M. Poplasen, M. Majer, M. Marelic and J. Viskic	2021	An assessment of professionalism between medical and dental students' and faculty facebook profiles	Acta stomatologica Croatica
T. V. Rukavina, L. M. Poplašen, M. Majer, D. Relić, J. Viskić and M. Marelić	2022	Defining Potentially Unprofessional Behavior on Social Media for Health Care Professionals: Mixed Methods Study	JMIR Medical Education
A. Rung, M. Hood and R. George	2021	A novel scale to measure students' perceptions of exemplars in a dental school	Eur J Dent Educ
A. Rung, M. Hood and R. George	2022	A novel scale to measure students' perceptions of exemplars in a dental school	Eur J Dent Educ
A. Rung, M. Hood and R. George	2022	A novel scale to measure students’ perceptions of exemplars in a dental school	European Journal of Dental Education
R. Ruparelia, M. G. D. Kelleher and L. S. Dhanda	2022	Darwinian Dentistry? Social Media, Smartphones and Selfie Sticks	Primary dental journal
R. Ruparelia, M. G. D. Kelleher and L. S. Dhanda	2022	Darwinian Dentistry? Social Media, Smartphones and Selfie Sticks	Primary dental journal
S. Saadat, N. Longridge, R. Shaw, A. Walker and C. McCarthy	2022	Oral cancer awareness and education within the pharmacy profession	Journal of Oncology Pharmacy Practice
S. Saadat, N. Longridge, R. Shaw, A. Walker and C. McCarthy	2022	Oral cancer awareness and education within the pharmacy profession	Journal of Oncology Pharmacy Practice
S. Saadat, N. Longridge, R. Shaw, A. Walker and C. McCarthy	2023	Oral cancer awareness and education within the pharmacy profession	J Oncol Pharm Pract
S. Saadat, N. Longridge, R. Shaw, A. Walker and C. McCarthy	2023	Oral cancer awareness and education within the pharmacy profession	Journal of Oncology Pharmacy Practice
R. A. Saadeh, N. A. Saadeh and M. A. de la Torre	2020	Determining the usage of social media for medical information by the medical and dental students in northern Jordan	J Taibah Univ Med Sci
S. Saccomanno, S. Saran, E. Guercio, R. F. Mastrapasqua, A. Pirino and F. Scoppa	2022	The Influence of the COVID-19 Pandemic on Orthodontic Treatments: A Survey Analysis	Dentistry Journal
S. Saccomanno, S. Saran, E. Guercio, R. F. Mastrapasqua, A. Pirino and F. Scoppa	2022	The Influence of the COVID-19 Pandemic on Orthodontic Treatments: A Survey Analysis	Dentistry Journal
M. Saccucci, G. Zumbo, P. Mercuri, N. Pranno, S. Sotero, F. Zara and I. Vozza	2022	Musculoskeletal disorders related to dental hygienist profession	Int J Dent Hyg
M. Saccucci, G. Zumbo, P. Mercuri, N. Pranno, S. Sotero, F. Zara and I. Vozza	2022	Musculoskeletal disorders related to dental hygienist profession	International Journal of Dental Hygiene
N. A. Salim, F. Jubair, Y. M. Hassona, S. Izriqi and D. Al-Fuqaha'a	2021	Esthetic Dentistry on Twitter: Benefits and Dangers	Int J Dent
M. Sallam, K. Al-Mahzoum, H. Eid, A. M. Assaf, M. Abdaljaleel, M. Al-Abbadi and A. Mahafzah	2021	Attitude towards HPV Vaccination and the Intention to Get Vaccinated among Female University Students in Health Schools in Jordan	Vaccines (Basel)
U. Sarwar, S. Iqbal, R. Arshad, A. U. Afridi, S. Rashid and Zaib	2022	Level of satisfaction in online teaching programs among medical teachers/supervisors during COVID-19 pandemic	Journal of Pakistan Association of Dermatologists
S. N. D. Sarwer-Foner, J. C. Barasuol and R. S. Vieira	2021	Impact of social media on the oral hygiene habits of children and adolescents: a randomized controlled clinical trial	General dentistry
K. Saxena and S. Gunjal	2022	Influence of WhatsApp and electronic mail reminders on oral hygiene compliance of orthodontic patients using planimetry : A randomized clinical trial	J Orofac Orthop
K. Saxena and S. Gunjal	2022	Influence of WhatsApp and electronic mail reminders on oral hygiene compliance of orthodontic patients using planimetry: A randomized clinical trial	Journal of Orofacial Orthopedics
K. Saxena and S. Gunjal	2022	Influence of WhatsApp and electronic mail reminders on oral hygiene compliance of orthodontic patients using planimetry: A randomized clinical trial	Journal of Orofacial Orthopedics
K. Saxena and S. Gunjal	2022	Influence of WhatsApp and electronic mail reminders on oral hygiene compliance of orthodontic patients using planimetry : a randomized clinical trial	Fortschritte der Kieferorthopadie [Journal of orofacial orthopedics]
J. F. M. Scheerman, K. Hamilton, M. O. Sharif, U. Lindmark and A. H. Pakpour	2020	A theory-based intervention delivered by an online social media platform to promote oral health among Iranian adolescents: a cluster randomized controlled trial	Psychology & health
K. Senevirathna, K. Hettiarachchi, S. Warnakulasuriya and R. Jayasinghe	2022	TikTok - Potential Impact on the Use of Smokeless Tobacco and Betel Quid by Young People	Asian Pacific journal of cancer prevention : APJCP
K. Senevirathna, K. Hettiarachchi, S. Warnakulasuriya and R. Jayasinghe	2022	TikTok - Potential Impact on the Use of Smokeless Tobacco and Betel Quid by Young People	Asian Pacific journal of cancer prevention : APJCP
Y. L. Sezici, M. Gediz and F. Dindaroğlu	2022	Is YouTube an adequate patient resource about orthodontic retention? A cross-sectional analysis of content and quality	American Journal of Orthodontics and Dentofacial Orthopedics
O. O. Shaalan	2020	Evaluation of Matrix Band Systems for Posterior Proximal Restorations among Egyptian Dentists: A Cross-Sectional Survey	Acta Stomatol Croat
M. Shacham, L. Greenblatt-Kimron, G. Humphris, M. Ben-Ezra and E. Mijiritsky	2022	Psychometric Properties of the Hebrew Modified Dental Anxiety Scale in Adult Israeli Population	International Journal of Environmental Research and Public Health
M. Shacham, L. Greenblatt-Kimron, G. Humphris, M. Ben-Ezra and E. Mijiritsky	2022	Psychometric Properties of the Hebrew Modified Dental Anxiety Scale in Adult Israeli Population	International Journal of Environmental Research and Public Health
E. Shamsoddin	2022	Dental floss as an adjuvant of the toothbrush helps gingival health	Evid Based Dent
E. Shamsoddin	2022	Dental floss as an adjuvant of the toothbrush helps gingival health	Evidence-Based Dentistry
E. Shamsoddin	2022	Dental floss as an adjuvant of the toothbrush helps gingival health	Evidence-Based Dentistry
E. Shamsoddin	2022	Dental floss as an adjuvant of the toothbrush helps gingival health	Evidence-based dentistry
S. Sharif, S. Fergus, A. Guirguis, N. Smeeton and F. Schifano	2022	Assessing prevalence, knowledge and use of cognitive enhancers among university students in the United Arab Emirates: A quantitative study	PLoS ONE
R. Sharka, J. S. Diego, M. Nasseripour and A. Banerjee	2022	Digital and social media risks: perspectives on dental education and the profession	Br Dent J
R. Sharka, J. S. Diego, M. Nasseripour and A. Banerjee	2022	Digital and social media risks: perspectives on dental education and the profession	British Dental Journal
R. Sharka, J. San Diego, M. Nasseripour and A. Banerjee	2022	Factor analysis of risk perceptions of using digital and social media in dental education and profession	J Dent Educ
R. Sharka, J. San Diego, M. Nasseripour and A. Banerjee	2022	Factor analysis of risk perceptions of using digital and social media in dental education and profession	Journal of Dental Education
R. Sharka, J. San Diego, M. Nasseripour and A. Banerjee	2023	Factor analysis of risk perceptions of using digital and social media in dental education and profession	J Dent Educ
R. S. A. Shinkai, J. D. C. Schmitt, K. K. Y. Pereira and A. R. C. Morosolli	2022	Student training for health communication in social media	J Dent Educ
R. S. A. Shinkai, J. D. C. Schmitt, K. K. Y. Pereira and A. R. C. Morosolli	2022	Student training for health communication in social media	Journal of Dental Education
R. S. A. Shinkai, J. D. C. Schmitt, K. K. Y. Pereira and A. R. C. Morosolli	2022	Student training for health communication in social media	Journal of Dental Education
E. Shmarina, D. Ericson, S. Åkerman and B. Axtelius	2021	Exploring salutogenic factors supporting oral health in the elderly	Acta Odontol Scand
E. Shmarina, D. Ericson, S. Åkerman and B. Axtelius	2022	Exploring salutogenic factors supporting oral health in the elderly	Acta Odontol Scand
E. Shmarina, D. Ericson, S. Åkerman and B. Axtelius	2022	Exploring salutogenic factors supporting oral health in the elderly	Acta Odontologica Scandinavica
C. B. Simone, D. L. Smallidge, L. Libby and J. Vineyard	2022	Experiences, Knowledge and Perceptions of Dental Hygienists, in the Treatment of Patients with Post-Traumatic Stress Disorder	Journal of dental hygiene : JDH
S. Simpson, C. K. Wallace and C. R. Vernazza	2022	Paediatric dentistry provision in the North East of England: workforce confidence and attitudes	British Dental Journal
S. Simpson, C. K. Wallace and C. R. Vernazza	2022	Paediatric dentistry provision in the North East of England: workforce confidence and attitudes	British Dental Journal
N. Singh, A. Pandey, A. P. Tikku, P. Verma and B. P. Singh	2023	Attitude, perception and barriers of dental professionals towards artificial intelligence	Journal of Oral Biology and Craniofacial Research
G. Sivaramakrishnan, F. Abdulameer, F. Faisal, Z. Mansoor, S. Hasan, S. Ebrahim, L. Alsalihi and M. Alsobaiei	2023	Use of Social Media to View and Post Dentistry-related Information in Bahrain: A Cross-Sectional Study	Healthcare Informatics Research
E. C. Sivrikaya, O. Yilmaz and P. Sivrikaya	2021	Dentist-patient communication on dental anxiety using the social media: a randomized controlled trial	Scandinavian journal of psychology
E. C. Sivrikaya, O. Yilmaz and P. Sivrikaya	2021	Dentist-patient communication on dental anxiety using the social media: a randomized controlled trial	Scandinavian journal of psychology
M. Sobol, A. Senejko, A. Blachnio and J. Chwaszcz	2022	Dental anxiety as a risk factor for Facebook intrusion and substance abuse	Journal of Behavioral Addictions
M. Sobol, A. Senejko, A. Blachnio and J. Chwaszcz	2022	Dental Anxiety as a Risk Factor for Facebook Intrusion	Community Dent Health
M. Sobol, A. Senejko, A. Blachnio and J. Chwaszcz	2022	Dental Anxiety as a Risk Factor for Facebook Intrusion	Community Dental Health
H. Spallek, S. P. Turner, E. Donate-Bartfield, D. Chambers, M. McAndrew, P. Zarkowski and N. Karimbux	2015	Social Media in the Dental School Environment, Part A: Benefits, Challenges, and Recommendations for Use	J Dent Educ
J. Stadheim, A. Johns, M. Mitchell, C. J. Smith, B. B. Braden and N. L. Matthews	2022	A qualitative examination of the impact of the COVID-19 pandemic on children and adolescents with autism and their parents	Research in Developmental Disabilities
C. M. Stanford	2022	Legacies and Transitions	International Journal of Oral and Maxillofacial Implants
C. M. Stanford	2022	Legacies and Transitions	International Journal of Oral and Maxillofacial Implants
N. Subburaman, D. M. Parangimalai, K. Iyer and A. Sukumaran	2021	Effectiveness of social media based oral health promotion programme among 18-20 year old city college students - A comparative study	Indian journal of dental research
A. Suner, Y. Yilmaz and B. Pişkin	2019	Mobile learning in dentistry: usage habits, attitudes and perceptions of undergraduate students	PeerJ
M. Świtała, W. Zakrzewski, Z. Rybak, M. Szymonowicz and M. Dobrzyński	2022	The Use of Modern Technologies by Dentists in Poland: Questionnaire among Polish Dentists	Healthcare (Switzerland)
B. Tahani, I. Asgari, S. Golkar, A. Ghorani, N. Hasan Zadeh Tehrani and F. Arezoo Moghadam	2022	Effectiveness of an integrated model of oral health-promoting schools in improving children's knowledge and the KAP of their parents, Iran	BMC Oral Health
A. Talib Jiboon, F. Y. Alhamdani and N. Hussein Ali	2023	Radiographic Examination before Dental Extraction from Dentists' Perspective	International Journal of Dentistry
P. Taneja, P. Kashyap, C. M. Marya, R. Nagpal, S. Kataria, S. Mahapatra and A. Marya	2022	Knowledge, Attitude, Practices, and Preparedness of Dental Professionals in Prescribing Nicotine Replacement Therapy	BioMed Research International
R. Thillaigovindan, M. A. Eswaran, R. Kesavan, H. Ashi, A. T. Raj and S. Patil	2022	Awareness and Attitude toward the Replacement of Missing Teeth among Patients at a Dental Institute: A Cross-sectional Study	Journal of Contemporary Dental Practice
R. Thillaigovindan, M. A. Eswaran, R. Kesavan, H. Ashi, A. T. Raj and S. Patil	2022	Awareness and Attitude toward the Replacement of Missing Teeth among Patients at a Dental Institute: A Cross-sectional Study	Journal of Contemporary Dental Practice
W. Thompson, L. Teoh, C. Pulcini, S. Sanderson, D. Williams, V. Carter, C. Pitkeathley and T. Walsh	2023	International Consensus on a Dental Antibiotic Stewardship Core Outcome Set	International Dental Journal
K. G. Topsakal, G. S. Duran, S. Görgülü and S. Eser Misir	2021	Is YouTube(TM) an adequate source of oral hygiene education for orthodontic patients?	Int J Dent Hyg
K. G. Topsakal, G. S. Duran, S. Görgülü and S. Eser Misir	2022	Is YouTube(TM) an adequate source of oral hygiene education for orthodontic patients?	Int J Dent Hyg
K. G. Topsakal, G. S. Duran, S. Görgülü and S. Eser Misir	2022	Is YouTubeTM an adequate source of oral hygiene education for orthodontic patients?	International Journal of Dental Hygiene
K. G. Topsakal, G. S. Duran, S. Görgülü and S. Eser Misir	2022	Is YouTubeTM an adequate source of oral hygiene education for orthodontic patients?	International Journal of Dental Hygiene
J. Tricio, P. Salles, C. Orsini and J. Aravena	2022	Effect of an online module designed to promote first-year dental students' evidence-based study strategies	Eur J Dent Educ
J. Tricio, P. Salles, C. Orsini and J. Aravena	2022	Effect of an online module designed to promote first-year dental students' evidence-based study strategies	European Journal of Dental Education
J. Tricio, P. Salles, C. Orsini and J. Aravena	2023	Effect of an online module designed to promote first-year dental students' evidence-based study strategies	Eur J Dent Educ
R. Tsai, B. Nguyễn CĐ, Đ. Hồ, Y. H. T. Nguyễn and R. H. Taylor	2020	Using mobile multimedia platforms in teaching dental diagnosis	J Taibah Univ Med Sci
M. Upadhyay and S. A. Arqub	2022	Biomechanics of clear aligners: hidden truths &amp; first principles	Journal of the World Federation of Orthodontists
M. Upadhyay and S. A. Arqub	2022	Biomechanics of clear aligners: hidden truths &amp; first principles	Journal of the World Federation of Orthodontists
I. Uzel, B. Ghabchi, A. Akalin and E. Eden	2023	YouTube as an information source in paediatric dentistry education: Reliability and quality analysis	PLoS ONE
N. S. Varghese, J. Cherian and A. Thomas	2022	Credibility of YouTube™ videos on root canal treatment in children	Journal of Indian Society of Pedodontics and Preventive Dentistry
N. S. Varghese, J. Cherian and A. Thomas	2022	Credibility of YouTube™ videos on root canal treatment in children	Journal of Indian Society of Pedodontics and Preventive Dentistry
E. M. Varoni, L. Cinquanta, M. Rigoni, G. Di Valentin, G. Lodi, P. Muti, A. Sardella and A. Carrassi	2022	The impact of COVID-19 on the dental hygienists: A cross-sectional study in the Lombardy first-wave outbreak	PLoS ONE
E. Venkatesh, M. Y. A. Jemal and A. S. A. Samani	2017	Smart phone usage and addiction among dental students in Saudi Arabia: a cross sectional study	Int J Adolesc Med Health
B. Verro, S. Gallina and C. Saraniti	2022	Papillomavirus Infection and Prevention: How Much Does the Sicilian Population Know? An Observational Study	International Journal of Environmental Research and Public Health
B. Verro, S. Gallina and C. Saraniti	2022	Papillomavirus Infection and Prevention: How Much Does the Sicilian Population Know? An Observational Study	International Journal of Environmental Research and Public Health
M. V. Vettore, M. Abreu, S. da Rocha Mendes and E. Faerstein	2022	Do changes in income and social networks influence self-rated oral health trajectories among civil servants in Brazil? Evidence from the longitudinal Pró-Saúde study	BMC Oral Health
M. V. Vettore, M. H. N. G. Abreu, S. da Rocha Mendes and E. Faerstein	2022	Do changes in income and social networks influence self-rated oral health trajectories among civil servants in Brazil? Evidence from the longitudinal Pró-Saúde study	BMC Oral Health
J. Viskić, M. Marelić, L. Machala Poplašen and T. Vukušić Rukavina	2022	Differences between doctors of medicine and dental medicine in the perception of professionalism on social networking sites: the development of the e-professionalism assessment compatibility index (ePACI)	BMC Med Ethics
J. Viskić, M. Marelić, L. Machala Poplašen and T. Vukušić Rukavina	2022	Differences between doctors of medicine and dental medicine in the perception of professionalism on social networking sites: the development of the e-professionalism assessment compatibility index (ePACI)	BMC Medical Ethics
L. Wang, J. Zhang, C. Guo, J. He, S. Zhang, Y. Wang, Y. Zhao, L. Li, J. Wang, L. Hou, S. Li, Y. Wang, L. Hao, Y. Zhao, M. Wu, J. Fang and P. Rong	2022	The efficacy and safety of transcutaneous auricular vagus nerve stimulation in patients with mild cognitive impairment: A double blinded randomized clinical trial	Brain Stimulation
A. Weisman, T. Yona, U. Gottlieb, R. Ingel and Y. Masharawi	2022	Tattoo artists and dental workers have similar musculoskeletal pain patterns	Occupational Medicine
J. White, P. Kirwan, K. Lai, J. Walton and S. Ross	2013	'Have you seen what is on Facebook?' The use of social networking software by healthcare professions students	BMJ Open
B. Wu, B. L. Plassman, P. Poole, S. Siamdoust, M. Bunn, B. Burwell, Y. Pei, C. Downey, D. Gomes, A. Kamer and et al.	2022	Study protocol for a randomised controlled trial of a care partner assisted intervention to improve oral health of individuals with mild dementia	BMJ open
B. Wu, B. L. Plassman, P. Poole, S. Siamdoust, M. Bunn, B. Burwell, Y. Pei, C. Downey, D. Gomes, A. Kamer, G. Yu, A. Leak Bryant and R. A. Anderson	2022	Study protocol for a randomised controlled trial of a care partner assisted intervention to improve oral health of individuals with mild dementia	BMJ Open
B. Wu, B. L. Plassman, P. Poole, S. Siamdoust, M. Bunn, B. Burwell, Y. Pei, C. Downey, D. Gomes, A. Kamer, G. Yu, A. Leak Bryant and R. A. Anderson	2022	Study protocol for a randomised controlled trial of a care partner assisted intervention to improve oral health of individuals with mild dementia	BMJ Open
B. Wu, B. L. Plassman, P. Poole, S. Siamdoust, M. Bunn, B. Burwell, Y. Pei, C. Downey, D. Gomes, A. Kamer, G. Yu, A. Leak Bryant and R. A. Anderson	2022	Study protocol for a randomised controlled trial of a care partner assisted intervention to improve oral health of individuals with mild dementia	BMJ Open
F. Yagci	2023	Evaluation of YouTube as an information source for denture care	J Prosthet Dent
M. F. Yahya, G. M. Wang and S. Nimbalkar	2023	Orthodontic treatment with miniscrew anchorage: Analysis of quality of information on YouTube	American Journal of Orthodontics and Dentofacial Orthopedics
I. G. Yan, F. M. Zheng, S. S. Gao, D. Duangthip, E. C. M. Lo and C. H. Chu	2022	A Review of the Protocol of SDF Therapy for Arresting Caries	Int Dent J
I. G. Yan, F. M. Zheng, S. S. Gao, D. Duangthip, E. C. M. Lo and C. H. Chu	2022	A Review of the Protocol of SDF Therapy for Arresting Caries	International Dental Journal
I. G. Yan, F. M. Zheng, S. S. Gao, D. Duangthip, E. C. M. Lo and C. H. Chu	2022	A Review of the Protocol of SDF Therapy for Arresting Caries	International Dental Journal
S. Yashpal, A. Raghunath, N. Gencerliler and L. E. Burns	2022	Exploring Public Perceptions of Dental Care Affordability in the United States: Mixed Method Analysis via Twitter	JMIR Formative Research
S. Yashpal, A. Raghunath, N. Gencerliler and L. E. Burns	2022	Exploring Public Perceptions of Dental Care Affordability in the United States: Mixed Method Analysis via Twitter	JMIR Formative Research
A. W. K. Yeung	2022	Content Analysis of YouTube Videos on Radiographic Anatomy on Dental Panoramic Images	Healthcare (Switzerland)
S. Yıldız, N. Becet and S. K. Buyuk	2022	Quality of information on Instagram about masseter botox injection for bruxism	J Stomatol Oral Maxillofac Surg
S. Yıldız, N. Becet and S. K. Buyuk	2022	Quality of information on Instagram about masseter botox injection for bruxism	Journal of Stomatology, Oral and Maxillofacial Surgery
S. Yıldız, N. Becet and S. K. Buyuk	2023	Quality of information on Instagram about masseter botox injection for bruxism	J Stomatol Oral Maxillofac Surg
Z. H. S. Zaberi, N. A. M. Nor, N. S. M. Nazari and N. A. Baharuddin	2022	INTERNET USE, ONLINE HEALTH INFORMATION SEEKING BEHAVIOR AND ELECTRONIC HEALTH LITERACY AMONG DENTAL AUXILIARY PERSONNEL IN MALAYSIA	Southeast Asian Journal of Tropical Medicine and Public Health
U. Zaheer, M. Shahbaz, N. Zaheer, J. Israr, A. Riaz, A. Yaqub and M. K. Alam	2022	Knowledge, attitude, and behaviour of dentists working during the COVID-19 pandemic: A cross-sectional survey	Work
I. Zareban, A. Rahmani, L. Allahqoli, G. R. Ghanei, M. Hashemian, F. Khayyati, C. S. Wai-Chi, T. Volken and B. Nemat	2022	Effect of Education Based on Trans-Theoretical Model in Social Media on Students with Gingivitis; a Randomized Controlled Trial	Health Education and Health Promotion
F. L. Zaugg, P. Molinero-Mourelle, S. Abou-Ayash, M. Schimmel, U. Brägger and J. G. Wittneben	2022	The influence of age and gender on perception of orofacial esthetics among laypersons in Switzerland	J Esthet Restor Dent
F. L. Zaugg, P. Molinero-Mourelle, S. Abou-Ayash, M. Schimmel, U. Brägger and J. G. Wittneben	2022	The influence of age and gender on perception of orofacial esthetics among laypersons in Switzerland	J Esthet Restor Dent
F. L. Zaugg, P. Molinero-Mourelle, S. Abou-Ayash, M. Schimmel, U. Brägger and J. G. Wittneben	2022	The influence of age and gender on perception of orofacial esthetics among laypersons in Switzerland	Journal of Esthetic and Restorative Dentistry
Y. Zhong, D. Cao, S. Zhou, H. Duan, M. Wei and Z. Yu	2021	A single-blinded prospective study on using botulinum toxin type A for reducing alar mobility	Aesthetic surgery journal
Y. Zhong, D. Cao, S. Zhou, H. Duan, M. Wei and Z. Yu	2022	A Single-Blinded Prospective Study on Using Botulinum Toxin Type A for Reducing Alar Mobility	Aesthetic surgery journal
D. Živanović, V. Mijatović Jovin, J. Javorac, S. Kvrgić, A. Rašković, S. Stojkov, S. Kašiković Lečić, N. Savić, M. Kralj and A. Milenković	2022	Measuring pharmacovigilance knowledge and attitudes among healthcare sciences students: development and validation of a universal questionnaire	Eur Rev Med Pharmacol Sci
D. B. Živanovic, V. Mijatovic Jovin, J. Javorac, S. Kvrgic, A. Raškovic, S. Stojkov, S. Kašikovic Lecic, N. Savic, M. Kralj and A. Milenkovic	2022	Measuring pharmacovigilance knowledge and attitudes among healthcare sciences students: development and validation of a universal questionnaire	European Review for Medical and Pharmacological Sciences
