# Supplementary material for: Social media as a tool for oral health promotion: A systematic review
Source: PLoS One. 2023 Dec 19;18(12):e0296102. doi: 10.1371/journal.pone.0296102 (PMC10729958; doi:10.1371/journal.pone.0296102)
Supplement: S5 File — (XLSX) [file pone.0296102.s007.xlsx]

## Sheet: Sheet1
Author	Year	Title
K. Aboalshamat, J. Alharbi, S. Alharthi, A. Alnifaee, A. Alhusayni and R. J. P. o. Alhazmi	2023	The effects of social media (Snapchat) interventions on the knowledge of oral health during pregnancy among pregnant women in Saudi Arabia
A. Scribante, S. Gallo, K. Bertino, S. Meles, P. Gandini and M. F. J. A. S. Sfondrini	2021	The effect of chairside verbal instructions matched with instagram social media on oral hygiene of young orthodontic patients: a randomized clinical trial
B. Tahani, I. Asgari, S. Golkar, A. Ghorani, N. Hasan Zadeh Tehrani and F. J. B. O. H. Arezoo Moghadam	2022	Effectiveness of an integrated model of oral health-promoting schools in improving children's knowledge and the KAP of their parents, Iran
I. Zareban, A. Rahmani, L. Allahqoli, R. Ghanei Gheshlagh, M. Hashemian, F. Khayyati, W.-c. Chan, T. Volken, B. J. H. E. Nemat and H. Promotion	2022	Effect of Education Based on Trans-Theoretical Model in Social Media on Students with Gingivitis; a Randomized Controlled Trial
F. M. Al-Silwadi, D. S. Gill, A. Petrie, S. J. J. A. J. o. O. Cunningham and D. Orthopedics	2015	Effect of social media in improving knowledge among patients having fixed appliance orthodontic treatment: a single-center randomized controlled trial
J. F. M. Scheerman, K. Hamilton, M. O. Sharif, U. Lindmark, A. H. J. P. Pakpour and health	2020	A theory-based intervention delivered by an online social media platform to promote oral health among Iranian adolescents: a cluster randomized controlled trial
E. C. Sivrikaya, O. Yilmaz and P. J. S. J. o. P. Sivrikaya	2021	Dentist–patient communication on dental anxiety using the social media: A randomized controlled trial
M. Deghatipour, Z. Ghorbani, A. H. Mokhlesi, S. Ghanbari and M. J. B. O. H. Namdari	2022	Effect of oral health promotion interventions on pregnant women dental caries: a field trial
S. B. Bates and C. A. J. J. o. p. h. d. Riedy	2012	Changing knowledge and beliefs through an oral health pregnancy message
F. Zotti, D. Dalessandri, S. Salgarello, M. Piancino, S. Bonetti, L. Visconti and C. J. T. A. O. Paganelli	2016	Usefulness of an app in improving oral hygiene compliance in adolescent orthodontic patients
